# Supplementary material for: Hypoxia induced lipid droplet accumulation promotes resistance to ferroptosis in prostate cancer
Source: Oncotarget. 2025 Jun 25;16:532–44. doi: 10.18632/oncotarget.28750 (PMC12196323; doi:10.18632/oncotarget.28750)
Supplement: Supplementary file 2 [file oncotarget-16-28750-s002.xlsx]

## Sheet: Supplementary Table 1
	Supplementary Table 1: Upregulated differential gene expression under hypoxia in PC3 prostate cancer cells
gene_id	Hyp_1	Hyp_2	Hyp_3	Nor_1	Nor_2	Nor_3	log2FoldChange	pvalue	padj	gene_name	gene_chr	gene_start	gene_end	gene_strand	gene_length	gene_biotype	gene_description	tf_family	Hyp_1_readcount	Hyp_2_readcount	Hyp_3_readcount	Nor_1_readcount	Nor_2_readcount	Nor_3_readcount	Hyp_1_fpkm	Hyp_2_fpkm	Hyp_3_fpkm	Nor_1_fpkm	Nor_2_fpkm	Nor_3_fpkm
ENSG00000104419	95560.9	90828.6	98424	11344	11761.3	11892.5	3.02456	0	0	NDRG1	8	133237171	133302022	-	9823	protein_coding	N-myc downstream regulated 1 [Source:HGNC Symbol;Acc:HGNC:7679]	-	124847	77124	99616	8766	13320	12478	342.889	325.446	353	40.5981	41.9548	42.4842
ENSG00000117394	13296.2	13342.1	12610.3	2447.13	2533.28	2735.33	2.34605	4.11343e-228	3.61283e-224	SLC2A1	1	42925375	42959176	-	4724	protein_coding	solute carrier family 2 member 1 [Source:HGNC Symbol;Acc:HGNC:11005]	-	17371	11329	12763	1891	2869	2870	99.2052	99.4067	94.0443	18.2109	18.7907	20.3188
ENSG00000167772	1632.65	1284.87	1369.42	75.0575	86.5324	64.8092	4.24102	1.37309e-163	8.03989e-160	ANGPTL4	19	8363289	8374373	+	2482	protein_coding	angiopoietin like 4 [Source:HGNC Symbol;Acc:HGNC:16039]	-	2133	1091	1386	58	98	68	23.1851	18.2204	19.438	1.0631	1.22165	0.916292
ENSG00000177181	2447.83	2301.22	2301.13	458.109	447.673	485.116	2.34196	2.19716e-137	9.64882e-134	RIMKLA	1	42380795	42422578	+	8981	protein_coding	ribosomal modification protein rimK like family member A [Source:HGNC Symbol;Acc:HGNC:28725]	-	3198	1954	2329	354	507	509	9.60668	9.01849	9.02681	1.79319	1.74665	1.89548
ENSG00000196968	11823.5	10926.7	11120.3	3442.29	3197.28	3400.58	1.75494	8.29775e-134	2.91516e-130	FUT11	10	73772291	73780251	+	4910	protein_coding	fucosyltransferase 11 [Source:HGNC Symbol;Acc:HGNC:19233]	-	15447	9278	11255	2660	3621	3568	84.8755	78.3262	79.7909	24.6461	22.8175	24.3036
ENSG00000114268	5904.48	5608.19	5913.38	988.688	1327.12	1145.6	2.32857	8.52865e-126	2.49691e-122	PFKFB4	3	48517684	48562015	-	6107	protein_coding	6-phosphofructo-2-kinase/fructose-2,6-biphosphatase 4 [Source:HGNC Symbol;Acc:HGNC:8875]	-	7714	4762	5985	764	1503	1202	34.0778	32.3218	34.1135	5.69134	7.6147	6.58269
ENSG00000176171	17509.8	18446.3	18173.9	5235.91	5725.27	5885.24	1.68334	1.60362e-124	4.02417e-121	BNIP3	10	131966455	131982013	-	5325	protein_coding	BCL2 interacting protein 3 [Source:HGNC Symbol;Acc:HGNC:1084]	-	22876	15663	18394	4046	6484	6175	115.899	121.924	120.239	34.5665	37.6743	38.7832
ENSG00000148926	1530.08	1214.2	1428.7	204.467	176.597	176.319	2.91232	4.45632e-110	9.78496e-107	ADM	11	10304680	10307397	+	2718	protein_coding	adrenomedullin [Source:HGNC Symbol;Acc:HGNC:259]	-	1999	1031	1446	158	200	185	19.8419	15.7233	18.5186	2.64458	2.27668	2.2764
ENSG00000181458	6236.67	6288.9	6389.62	2040.79	2187.15	2173.01	1.56219	4.29568e-105	8.38422e-102	TMEM45A	3	100492619	100577444	+	6005	protein_coding	transmembrane protein 45A [Source:HGNC Symbol;Acc:HGNC:25480]	-	8148	5340	6467	1577	2477	2280	36.6065	36.8606	37.4869	11.9472	12.7625	12.6984
ENSG00000122884	20295.2	24015.6	23432.2	7341.4	6881.09	7360.61	1.65015	3.33066e-97	5.85064e-94	P4HA1	10	73007217	73096974	-	3093	protein_coding	prolyl 4-hydroxylase subunit alpha 1 [Source:HGNC Symbol;Acc:HGNC:8546]	-	26515	20392	23716	5673	7793	7723	231.276	273.284	266.902	83.4414	77.9555	83.5089
ENSG00000072682	2660.61	2808.8	3127.13	706.576	796.451	764.367	1.92011	2.06961e-89	3.30497e-86	P4HA2	5	132191838	132295315	-	8502	protein_coding	prolyl 4-hydroxylase subunit alpha 2 [Source:HGNC Symbol;Acc:HGNC:8547]	-	3476	2385	3165	546	902	802	11.0301	11.6279	12.9581	2.9216	3.28252	3.15486
ENSG00000107159	1877.58	1646.42	1902.95	229.055	307.278	348.826	2.6078	9.23593e-89	1.35199e-85	CA9	9	35673856	35681159	+	1670	protein_coding	carbonic anhydrase 9 [Source:HGNC Symbol;Acc:HGNC:1383]	-	2453	1398	1926	177	348	366	39.6279	34.6996	40.1448	4.82176	6.4474	7.32978
ENSG00000182378	5432.98	5065.27	4799.87	1745.73	1818.95	1743.18	1.52713	7.54907e-83	1.02005e-79	PLCXD1	X	276322	303356	+	6191	protein_coding	phosphatidylinositol specific phospholipase C X domain containing 1 [Source:HGNC Symbol;Acc:HGNC:23148]	-	7098	4301	4858	1349	2060	1829	30.9311	28.7967	27.3141	9.91288	10.295	9.88051
ENSG00000235245	791.448	515.831	594.796	32.3524	37.0853	38.123	4.13852	3.53978e-79	4.44141e-76	AL360181.2	10	133295187	133295977	-	626	antisense	novel transcript	-	1034	438	602	25	42	40	44.5621	29.0024	33.4743	1.81683	2.07585	2.13704
ENSG00000198743	16798	17415.8	14180.3	5577.55	5094.81	5192.36	1.60933	4.63225e-79	5.42467e-76	SLC5A3	21	34073570	34106262	+	11576	protein_coding	solute carrier family 5 member 3 [Source:HGNC Symbol;Acc:HGNC:11038]	-	21946	14788	14352	4310	5770	5448	51.1466	52.9523	43.1562	16.9382	15.4219	15.74
ENSG00000135766	5025.77	4938.08	4656.6	1879.02	1726.23	1778.44	1.44253	8.88226e-78	9.75161e-75	EGLN1	1	231363751	231425044	-	7265	protein_coding	egl-9 family hypoxia inducible factor 1 [Source:HGNC Symbol;Acc:HGNC:1232]	-	6566	4193	4713	1452	1955	1866	24.3829	23.9234	22.5814	9.09243	8.32593	8.59019
ENSG00000143847	1625.76	1147.08	1213.31	159.174	193.373	214.442	2.80847	5.4389e-76	5.61998e-73	PPFIA4	1	203026498	203078740	+	9707	protein_coding	PTPRF interacting protein alpha 4 [Source:HGNC Symbol;Acc:HGNC:9248]	-	2124	974	1228	123	219	225	5.90322	4.15918	4.40355	0.57646	0.698041	0.775218
ENSG00000182580	1357.86	1147.08	1116.48	185.055	200.437	251.612	2.50285	5.93115e-74	5.78815e-71	EPHB3	3	184561784	184582409	+	4532	protein_coding	EPH receptor B3 [Source:HGNC Symbol;Acc:HGNC:3394]	-	1774	974	1130	143	227	264	10.5605	8.90847	8.67917	1.43547	1.54974	1.94823
ENSG00000165215	3053.28	3272.82	3170.6	1031.39	1181.43	1121.77	1.50729	5.47155e-69	5.0586e-66	CLDN3	7	73768997	73770270	-	1274	protein_coding	claudin 3 [Source:HGNC Symbol;Acc:HGNC:2045]	-	3989	2779	3209	797	1338	1177	84.4723	90.4176	87.6778	28.4602	32.4944	30.8982
ENSG00000134107	12378.4	10706.4	11119.3	4600.51	4744.27	4710.1	1.28325	6.0353e-65	5.30081e-62	BHLHE40	3	4979116	4985323	+	3837	protein_coding	basic helix-loop-helix family member e40 [Source:HGNC Symbol;Acc:HGNC:1046]	bHLH	16172	9091	11254	3555	5373	4942	113.708	98.2096	102.095	42.1499	43.3258	43.0762
ENSG00000104765	6617.85	6227.66	6552.64	2834.07	2555.35	2700.06	1.26294	2.0014e-64	1.67412e-61	BNIP3L	8	26382898	26505636	+	4307	protein_coding	BCL2 interacting protein 3 like [Source:HGNC Symbol;Acc:HGNC:1085]	-	8646	5288	6632	2190	2894	2833	54.1577	50.8921	53.5993	23.1323	20.7896	21.9988
ENSG00000183508	2646.07	2760.52	2790.21	1062.45	1016.31	1056.96	1.38657	1.07968e-63	8.62072e-61	TENT5C	1	117605934	117628372	+	5751	protein_coding	terminal nucleotidyltransferase 5C [Source:HGNC Symbol;Acc:HGNC:24712]	-	3457	2344	2824	821	1151	1109	16.2172	16.8946	17.0927	6.49454	6.19232	6.44933
ENSG00000152952	14091.5	15238.2	13918.4	6266	5305.85	5899.54	1.3081	3.26076e-61	2.49037e-58	PLOD2	3	146069440	146163653	-	7646	protein_coding	procollagen-lysine,2-oxoglutarate 5-dioxygenase 2 [Source:HGNC Symbol;Acc:HGNC:9082]	-	18410	12939	14087	4842	6009	6190	64.959	70.1456	64.1319	28.8097	24.3159	27.0759
ENSG00000163516	3351.03	2928.93	2709.19	890.337	986.293	1022.65	1.6314	2.36916e-59	1.73403e-56	ANKZF1	2	219229757	219236669	+	6119	protein_coding	ankyrin repeat and zinc finger domain containing 1 [Source:HGNC Symbol;Acc:HGNC:25527]	-	4378	2487	2742	688	1117	1073	19.3026	16.8473	15.5983	5.11513	5.648	5.8647
ENSG00000113739	15084.2	16223.9	15709.7	5607.31	6678.89	6649.61	1.31132	5.56992e-59	3.91365e-56	STC2	5	173314713	173329503	-	6128	protein_coding	stanniocalcin 2 [Source:HGNC Symbol;Acc:HGNC:11374]	-	19707	13776	15900	4333	7564	6977	86.7604	93.1834	90.3167	32.1676	38.1904	38.0782
ENSG00000111674	5096.19	4117.22	4464.93	1159.51	1522.26	1436.29	1.73001	5.18463e-58	3.50281e-55	ENO2	12	6913745	6923698	+	4281	protein_coding	enolase 2 [Source:HGNC Symbol;Acc:HGNC:3353]	-	6658	3496	4519	896	1724	1507	41.9583	33.8501	36.744	9.52164	12.4599	11.7732
ENSG00000132470	1048.63	1250.71	1592.71	269.172	259.597	258.284	2.30603	2.28429e-56	1.48614e-53	ITGB4	17	75721328	75757818	+	6761	protein_coding	integrin subunit beta 4 [Source:HGNC Symbol;Acc:HGNC:6158]	-	1370	1062	1612	208	294	271	5.46675	6.511	8.29934	1.39959	1.34542	1.34056
ENSG00000159399	10582	11981.9	11194.4	4735.09	5003.87	5151.38	1.18021	2.53359e-56	1.58947e-53	HK2	2	74833981	74893359	+	6064	protein_coding	hexokinase 2 [Source:HGNC Symbol;Acc:HGNC:4923]	-	13825	10174	11330	3659	5667	5405	61.5072	69.5451	65.037	27.4506	28.9145	29.8101
ENSG00000100505	5257.7	4711.96	5063.67	2044.67	2118.28	2209.23	1.2382	2.72776e-56	1.65227e-53	TRIM9	14	50975262	51096061	-	8945	protein_coding	tripartite motif containing 9 [Source:HGNC Symbol;Acc:HGNC:16288]	-	6869	4001	5125	1580	2399	2318	20.7173	18.5405	19.9436	8.03573	8.29797	8.66682
ENSG00000147852	1402.26	1321.37	1374.36	472.344	427.364	424.119	1.63404	6.59395e-56	3.86098e-53	VLDLR	9	2621834	2660053	+	9339	protein_coding	very low density lipoprotein receptor [Source:HGNC Symbol;Acc:HGNC:12698]	-	1832	1122	1391	365	484	445	5.2923	4.97997	5.18461	1.77804	1.60349	1.59363
ENSG00000088340	468.439	475.789	428.807	46.5874	64.4578	60.9969	2.97968	8.43423e-56	4.77922e-53	FER1L4	20	35558737	35607562	-	9067	transcribed_unitary_pseudogene	fer-1 like family member 4, pseudogene [Source:HGNC Symbol;Acc:HGNC:15801]	-	612	404	434	36	73	64	1.82099	1.84694	1.66616	0.180629	0.249104	0.236071
ENSG00000186350	5883.81	5994.47	5628.83	2051.14	2392	2498.01	1.33309	1.55051e-54	8.51132e-52	RXRA	9	134317098	134440585	+	11083	protein_coding	retinoid X receptor alpha [Source:HGNC Symbol;Acc:HGNC:10477]	RXR-like	7687	5090	5697	1585	2709	2621	18.712	19.0368	17.8928	6.5061	7.56264	7.90927
ENSG00000168209	3094.61	2905.38	3128.12	452.933	759.366	788.194	2.18458	6.76528e-53	3.60118e-50	DDIT4	10	72273920	72276036	+	2058	protein_coding	DNA damage inducible transcript 4 [Source:HGNC Symbol;Acc:HGNC:24944]	-	4043	2467	3166	350	860	827	53.0003	49.6887	53.5495	7.73698	12.9293	13.4396
ENSG00000125629	1231.57	1198.89	1273.58	410.228	399.992	348.826	1.67865	2.65347e-52	1.37091e-49	INSIG2	2	118088452	118110997	+	3950	protein_coding	insulin induced gene 2 [Source:HGNC Symbol;Acc:HGNC:20452]	-	1609	1018	1289	317	453	366	10.9895	10.6828	11.3591	3.65099	3.54832	3.09892
ENSG00000013588	5113.03	5264.3	5685.15	2430.31	2119.16	2169.2	1.25869	4.65799e-52	2.33778e-49	GPRC5A	12	12890782	12917937	+	8440	protein_coding	G protein-coupled receptor class C group 5 member A [Source:HGNC Symbol;Acc:HGNC:9836]	-	6680	4470	5754	1878	2400	2276	21.3527	21.9533	23.7311	10.1228	8.79813	9.01896
ENSG00000150995	2712.66	2914.8	2975.96	1138.8	885.632	1019.79	1.50161	4.94274e-51	2.41178e-48	ITPR1	3	4493345	4847840	+	32454	protein_coding	inositol 1,4,5-trisphosphate receptor type 1 [Source:HGNC Symbol;Acc:HGNC:6180]	-	3544	2475	3012	880	1003	1070	2.94608	3.16112	3.23055	1.23357	0.956213	1.10266
ENSG00000181744	2380.47	2380.12	2459.22	1023.63	881.218	1006.45	1.31226	1.69552e-47	8.04961e-45	C3orf58	3	143971798	144048719	+	5487	protein_coding	chromosome 3 open reading frame 58 [Source:HGNC Symbol;Acc:HGNC:28490]	-	3110	2021	2489	791	998	1056	15.2913	15.2674	15.7899	6.55829	5.62752	6.43659
ENSG00000132669	5786.6	5564.61	5634.76	2805.6	2758.44	2877.34	1.00902	4.11726e-47	1.90326e-44	RIN2	20	19757606	20002459	+	8273	protein_coding	Ras and Rab interactor 2 [Source:HGNC Symbol;Acc:HGNC:18750]	-	7560	4725	5703	2168	3124	3019	24.6535	23.6741	23.9955	11.9219	11.6834	12.2047
ENSG00000215788	1478.8	1122.34	1145.13	322.229	363.789	320.234	1.8965	6.0289e-47	2.71548e-44	TNFRSF25	1	6460786	6466195	-	4283	protein_coding	TNF receptor superfamily member 25 [Source:HGNC Symbol;Acc:HGNC:11910]	-	1932	953	1159	249	412	336	12.1697	9.22314	9.41944	2.64484	2.97626	2.62372
ENSG00000170525	2437.87	2109.25	2003.73	812.691	827.356	769.132	1.44433	7.28569e-47	3.19951e-44	PFKFB3	10	6144934	6254644	+	6114	protein_coding	6-phosphofructo-2-kinase/fructose-2,6-biphosphatase 3 [Source:HGNC Symbol;Acc:HGNC:8874]	-	3185	1791	2028	628	937	807	14.0541	12.1424	11.546	4.67286	4.74172	4.41443
ENSG00000100311	1272.13	1324.91	1278.52	461.992	479.46	407.917	1.52218	6.83073e-46	2.92655e-43	PDGFB	22	39223359	39244751	-	3761	protein_coding	platelet derived growth factor subunit B [Source:HGNC Symbol;Acc:HGNC:8800]	-	1662	1125	1294	357	543	428	11.922	12.3989	11.9762	4.31831	4.46702	3.80598
ENSG00000124942	46910.5	51856.3	45239.1	24053.3	21138.6	21298.4	1.11502	7.17058e-46	2.99901e-43	AHNAK	11	62433542	62556235	-	19465	protein_coding	AHNAK nucleoprotein [Source:HGNC Symbol;Acc:HGNC:347]	-	61287	44032	45787	18587	23940	22347	84.9442	93.7666	81.8799	43.4414	38.0532	38.3965
ENSG00000156030	5153.6	5006.39	5022.18	2567.48	2477.65	2554.24	0.998905	1.92284e-45	7.85503e-43	ELMSAN1	14	73715122	73790285	-	13484	protein_coding	ELM2 and Myb/SANT domain containing 1 [Source:HGNC Symbol;Acc:HGNC:19853]	-	6733	4251	5083	1984	2806	2680	13.4713	13.0679	13.1217	6.69379	6.43859	6.64726
ENSG00000116285	33318.9	29888.7	28467.2	15169.4	13981.2	14661.2	1.06543	8.32986e-45	3.32551e-42	ERRFI1	1	8004404	8026308	-	4186	protein_coding	ERBB receptor feedback inhibitor 1 [Source:HGNC Symbol;Acc:HGNC:18185]	-	43530	25379	28812	11722	15834	15383	280.549	251.31	239.587	127.395	117.034	122.905
ENSG00000119950	2891.77	2986.64	2909.76	1382.09	1222.93	1314.29	1.16642	1.32645e-44	5.17788e-42	MXI1	10	110207605	110287365	+	4607	protein_coding	MAX interactor 1, dimerization protein [Source:HGNC Symbol;Acc:HGNC:7534]	bHLH	3778	2536	2945	1068	1385	1379	22.124	22.8173	22.2514	10.5463	9.30151	10.0109
ENSG00000146242	6577.29	6568.01	6137.67	3320.65	3178.74	3128	1.00262	4.94498e-44	1.88834e-41	TPBG	6	82363206	82370828	+	6904	protein_coding	trophoblast glycoprotein [Source:HGNC Symbol;Acc:HGNC:12004]	-	8593	5577	6212	2566	3600	3282	33.5787	33.4837	31.3199	16.9085	16.1333	15.8988
ENSG00000102144	107243	108063	114993	54810.1	59506.9	59339.5	0.927482	8.38773e-44	3.13487e-41	PGK1	X	77910739	78129296	+	5512	protein_coding	phosphoglycerate kinase 1 [Source:HGNC Symbol;Acc:HGNC:8896]	-	140109	91758	116386	42354	67393	62261	685.767	690.031	734.989	349.57	378.292	377.775
ENSG00000185567	5530.19	7126.24	6598.09	2637.36	2651.6	2671.47	1.27358	3.0514e-43	1.11669e-40	AHNAK2	14	104937244	104978357	-	18771	protein_coding	AHNAK nucleoprotein 2 [Source:HGNC Symbol;Acc:HGNC:20125]	-	7225	6051	6678	2038	3003	2803	10.3841	13.3621	12.3836	4.9393	4.94982	4.99416
ENSG00000185033	5540.9	5773.07	6023.06	2561.01	2777.87	2907.83	1.07087	1.1736e-42	4.20724e-40	SEMA4B	15	90160604	90229679	+	7006	protein_coding	semaphorin 4B [Source:HGNC Symbol;Acc:HGNC:10730]	-	7239	4902	6096	1979	3146	3051	27.8759	29.0026	30.2876	12.8506	13.8935	14.5646
ENSG00000162981	2301.63	2720.48	3124.16	971.865	963.335	979.762	1.48195	1.54447e-42	5.42602e-40	FAM84A	2	14632686	14650814	+	8384	protein_coding	family with sequence similarity 84 member A [Source:HGNC Symbol;Acc:HGNC:20743]	-	3007	2310	3162	751	1091	1028	9.67613	11.4208	13.128	4.07509	4.0262	4.1008
ENSG00000131398	1944.94	1253.07	1298.28	329.994	386.747	355.497	2.06775	5.18704e-42	1.78658e-39	KCNC3	19	50311937	50333515	-	6277	protein_coding	potassium voltage-gated channel subfamily C member 3 [Source:HGNC Symbol;Acc:HGNC:6235]	-	2541	1064	1314	255	438	373	10.9212	7.02625	7.28673	1.84815	2.15896	1.98739
ENSG00000162433	5752.16	6397.24	6190.03	3041.12	2594.21	2823.01	1.11724	1.49868e-41	5.06265e-39	AK4	1	65147549	65232145	+	7578	protein_coding	adenylate kinase 4 [Source:HGNC Symbol;Acc:HGNC:363]	-	7515	5432	6265	2350	2938	2962	26.7543	29.7125	28.7777	14.1079	11.9955	13.0725
ENSG00000138764	907.027	983.376	1005.82	313.171	311.693	342.154	1.58066	1.57339e-41	5.21474e-39	CCNG2	4	77157151	77433388	+	7471	protein_coding	cyclin G2 [Source:HGNC Symbol;Acc:HGNC:1593]	-	1185	835	1018	242	353	359	4.27917	4.63278	4.74306	1.47362	1.4619	1.6071
ENSG00000161638	7477.43	7285.23	7347.02	3720.52	4006.1	3937.16	0.92216	1.26353e-40	4.0355e-38	ITGA5	12	54395261	54419460	-	7577	protein_coding	integrin subunit alpha 5 [Source:HGNC Symbol;Acc:HGNC:6141]	-	9769	6186	7436	2875	4537	4131	34.7834	33.8413	34.1611	17.2619	18.5265	18.2341
ENSG00000061656	1012.66	903.293	1096.72	240.702	325.821	300.219	1.79083	2.56791e-40	8.05497e-38	SPAG4	20	35615892	35621049	+	2240	protein_coding	sperm associated antigen 4 [Source:HGNC Symbol;Acc:HGNC:11214]	-	1323	767	1110	186	369	315	15.9342	14.1932	17.249	3.77758	5.09683	4.70315
ENSG00000113916	1912.03	1787.74	1767.59	786.809	805.281	745.305	1.22669	2.87119e-40	8.8483e-38	BCL6	3	187721377	187745727	-	5938	protein_coding	B cell CLL/lymphoma 6 [Source:HGNC Symbol;Acc:HGNC:1001]	ZBTB	2498	1518	1789	608	912	782	11.3494	10.5966	10.4872	4.65814	4.752	4.40446
ENSG00000111077	3850.85	3242.2	3690.31	1433.86	1657.36	1452.49	1.24642	4.72959e-40	1.43241e-37	TNS2	12	53046969	53064372	+	8093	protein_coding	tensin 2 [Source:HGNC Symbol;Acc:HGNC:19737]	-	5031	2753	3735	1108	1877	1524	16.7712	14.1004	16.0646	6.22844	7.1759	6.29799
ENSG00000114023	7598.36	6871.86	7164.23	3442.29	3726.19	3754.17	0.985717	2.6479e-39	7.88356e-37	FAM162A	3	122384176	122412334	+	3793	protein_coding	family with sequence similarity 162 member A [Source:HGNC Symbol;Acc:HGNC:17865]	-	9927	5835	7251	2660	4220	3939	70.6082	63.7664	66.5433	31.9042	34.4232	34.732
ENSG00000024422	6223.66	6592.74	6182.13	3381.47	3359.75	3186.13	0.936405	4.63104e-39	1.35581e-36	EHD2	19	47713343	47743134	+	3923	protein_coding	EH domain containing 2 [Source:HGNC Symbol;Acc:HGNC:3243]	-	8131	5598	6257	2613	3805	3343	55.9172	59.1492	55.5185	30.3019	30.0095	28.5
ENSG00000172081	2998.93	2638.04	2756.61	1234.57	1350.08	1252.34	1.12917	8.95028e-38	2.57739e-35	MOB3A	19	2071038	2096673	-	4149	protein_coding	MOB kinase activator 3A [Source:HGNC Symbol;Acc:HGNC:29802]	-	3918	2240	2790	954	1529	1314	25.4766	22.3789	23.4072	10.4605	11.4021	10.592
ENSG00000068971	1797.22	1672.33	1608.52	628.93	749.653	666.2	1.3101	1.79954e-37	5.09849e-35	PPP2R5B	11	64917553	64934473	+	3376	protein_coding	protein phosphatase 2 regulatory subunit B'beta [Source:HGNC Symbol;Acc:HGNC:9310]	-	2348	1420	1628	486	849	699	18.7636	17.4349	16.7858	6.54912	7.78085	6.92471
ENSG00000173727	1045.57	1054.04	965.309	300.23	385.864	354.544	1.55222	5.33825e-37	1.48844e-34	AP000769.1	11	65455258	65466720	+	1772	transcribed_unprocessed_pseudogene	Finkel-Biskis-Reilly murine sarcoma virus (FBR-MuSV) ubiquitously expressed (FAU) pseudogene	-	1366	895	977	232	437	372	20.7973	20.936	19.192	5.95625	7.63026	7.02111
ENSG00000106070	7264.64	7170.99	7127.68	3966.4	3747.38	4029.61	0.87705	5.42962e-37	1.49026e-34	GRB10	7	50590063	50793462	-	9795	protein_coding	growth factor receptor bound protein 10 [Source:HGNC Symbol;Acc:HGNC:4564]	-	9491	6089	7214	3065	4244	4228	26.1413	25.7677	25.6366	14.2356	13.4058	14.4363
ENSG00000136826	3330.36	3064.36	2920.63	1123.27	1446.33	1335.26	1.25213	2.44027e-35	6.59473e-33	KLF4	9	107484852	107490482	-	3659	protein_coding	Kruppel like factor 4 [Source:HGNC Symbol;Acc:HGNC:6348]	zf-C2H2	4351	2602	2956	868	1638	1401	32.0809	29.4767	28.1211	10.7921	13.8507	12.8057
ENSG00000091542	16361.7	16924.7	16077.3	8952.54	9399.36	9627.97	0.818767	2.57749e-35	6.86002e-33	ALKBH5	17	18183078	18209954	+	3190	protein_coding	alkB homolog 5, RNA demethylase [Source:HGNC Symbol;Acc:HGNC:25996]	-	21376	14371	16272	6918	10645	10102	180.782	186.737	177.558	98.6595	103.247	105.912
ENSG00000123384	4996.69	5079.4	4366.12	2403.13	1971.7	2043.39	1.17163	2.99089e-35	7.8415e-33	LRP1	12	57128493	57213351	+	20839	protein_coding	LDL receptor related protein 1 [Source:HGNC Symbol;Acc:HGNC:6692]	-	6528	4313	4419	1857	2233	2144	8.45129	8.579	7.38137	4.054	3.31538	3.44092
ENSG00000109046	1983.98	1804.23	1868.37	821.75	903.292	870.158	1.12326	3.4658e-34	8.95297e-32	WSB1	17	27294076	27315926	+	8602	protein_coding	WD repeat and SOCS box containing 1 [Source:HGNC Symbol;Acc:HGNC:19221]	-	2592	1532	1891	635	1023	913	8.12934	7.38233	7.65212	3.35833	3.67958	3.54975
ENSG00000109107	1832.42	1580.47	1749.81	661.282	773.494	622.359	1.32688	3.96923e-34	1.01049e-31	ALDOC	17	28573115	28577264	-	2928	protein_coding	aldolase, fructose-bisphosphate C [Source:HGNC Symbol;Acc:HGNC:418]	-	2394	1342	1771	511	876	653	22.0583	18.9983	21.0541	7.9396	9.25667	7.4588
ENSG00000120868	1808.7	1844.27	1727.08	877.396	768.196	788.194	1.14697	7.00994e-34	1.7591e-31	APAF1	12	98645141	98735433	+	7908	protein_coding	apoptotic peptidase activating factor 1 [Source:HGNC Symbol;Acc:HGNC:576]	-	2363	1566	1748	678	870	827	8.06152	8.20841	7.69422	3.90042	3.40388	3.49756
ENSG00000182022	2581.77	2490.83	2310.02	1226.8	1204.39	1133.21	1.0515	2.04536e-33	5.06038e-31	CHST15	10	124007666	124093607	-	6554	protein_coding	carbohydrate sulfotransferase 15 [Source:HGNC Symbol;Acc:HGNC:18137]	-	3373	2115	2338	948	1364	1189	13.8845	13.3764	12.4173	6.58038	6.43917	6.06739
ENSG00000135245	1497.17	1271.91	1557.14	424.463	551.865	560.409	1.48928	5.97522e-33	1.45779e-30	HILPDA	7	128455849	128458418	+	2070	protein_coding	hypoxia inducible lipid droplet associated [Source:HGNC Symbol;Acc:HGNC:28859]	-	1956	1080	1576	328	625	588	25.4928	21.6266	26.5018	7.20862	9.34182	9.50022
ENSG00000258667	329.132	320.333	278.626	46.5874	58.2769	58.1376	2.49874	1.30192e-32	3.09049e-30	HIF1A-AS2	14	61715558	61751097	-	533	lincRNA	HIF1A antisense RNA 2 [Source:HGNC Symbol;Acc:HGNC:43015]	-	430	272	282	36	66	61	21.7651	21.1532	18.4167	3.07273	3.83123	3.82762
ENSG00000197122	7411.6	7540.79	7154.35	3276.65	4007.86	3802.77	0.99442	2.09291e-32	4.90188e-30	SRC	20	37344685	37406050	+	6468	protein_coding	SRC proto-oncogene, non-receptor tyrosine kinase [Source:HGNC Symbol;Acc:HGNC:11283]	-	9683	6403	7241	2532	4539	3990	40.3887	41.0343	38.9689	17.8091	21.7126	20.6314
ENSG00000112715	4440.99	4057.16	3774.29	1930.79	2109.45	2045.3	1.01161	3.16352e-32	7.3119e-30	VEGFA	6	43770184	43786487	+	14431	protein_coding	vascular endothelial growth factor A [Source:HGNC Symbol;Acc:HGNC:12680]	-	5802	3445	3820	1492	2389	2146	10.8468	9.89525	9.21418	4.7035	5.12202	4.97347
ENSG00000079739	4899.48	4975.77	4827.53	2427.72	2721.36	2704.83	0.903381	4.23472e-32	9.66066e-30	PGM1	1	63593276	63660245	+	4212	protein_coding	phosphoglucomutase 1 [Source:HGNC Symbol;Acc:HGNC:8905]	-	6401	4225	4886	1876	3082	2838	40.9996	41.5788	40.3789	20.2625	22.6395	22.5346
ENSG00000159167	4599.43	4000.63	3628.06	1925.61	1671.49	1877.56	1.16082	5.36889e-32	1.2091e-29	STC1	8	23841915	23854807	-	4149	protein_coding	stanniocalcin 1 [Source:HGNC Symbol;Acc:HGNC:11373]	-	6009	3397	3672	1488	1893	1970	39.0732	33.938	30.807	16.3158	14.1166	15.88
ENSG00000130640	8183.15	6664.58	7244.27	3776.17	3729.72	3656.95	0.985494	1.26258e-31	2.80741e-29	TUBGCP2	10	133278630	133312337	-	7697	protein_coding	tubulin gamma complex associated protein 2 [Source:HGNC Symbol;Acc:HGNC:18599]	-	10691	5659	7332	2918	4224	3837	37.4728	30.4756	33.1582	17.247	16.9795	16.6724
ENSG00000185950	1984.74	1926.71	1642.11	785.515	849.43	802.49	1.18729	1.82017e-31	3.99664e-29	IRS2	13	109752698	109786568	-	8138	protein_coding	insulin receptor substrate 2 [Source:HGNC Symbol;Acc:HGNC:6126]	-	2593	1636	1662	607	962	842	8.59616	8.33297	7.10891	3.39328	3.65746	3.46036
ENSG00000152661	8328.58	9809.03	9728.18	4903.32	4948.24	4742.51	0.932762	2.44378e-31	5.29968e-29	GJA1	6	121435577	121449727	+	3413	protein_coding	gap junction protein alpha 1 [Source:HGNC Symbol;Acc:HGNC:4274]	-	10881	8329	9846	3789	5604	4976	86.0106	101.156	100.418	50.5053	50.8023	48.7608
ENSG00000186907	3451.3	2630.97	2545.18	1013.28	1226.46	1096.99	1.36998	3.35837e-31	7.19428e-29	RTN4RL2	11	57460549	57477534	+	2387	protein_coding	reticulon 4 receptor like 2 [Source:HGNC Symbol;Acc:HGNC:23053]	-	4509	2234	2576	783	1389	1151	50.9621	38.794	37.565	14.9231	18.0041	16.1268
ENSG00000101187	11410.2	11812.3	10540.3	5892.01	6325.69	6425.64	0.856338	4.27254e-31	9.04234e-29	SLCO4A1	20	62642445	62685785	+	4051	protein_coding	solute carrier organic anion transporter family member 4A1 [Source:HGNC Symbol;Acc:HGNC:10953]	-	14907	10030	10668	4553	7164	6742	99.2768	102.63	91.6664	51.131	54.7161	55.6613
ENSG00000115414	4866.56	5456.27	5225.71	2874.18	2611.87	2463.7	0.968395	6.85584e-31	1.43369e-28	FN1	2	215360440	215436172	-	17315	protein_coding	fibronectin 1 [Source:HGNC Symbol;Acc:HGNC:3778]	-	6358	4633	5289	2221	2958	2585	9.90644	11.0911	10.6326	5.83546	5.28564	4.99304
ENSG00000186918	1837.78	1920.82	1977.06	740.222	934.197	858.721	1.17516	8.82785e-31	1.82435e-28	ZNF395	8	28345585	28402701	-	5819	protein_coding	zinc finger protein 395 [Source:HGNC Symbol;Acc:HGNC:18737]	-	2401	1631	2001	572	1058	901	11.1318	11.6182	11.9698	4.47195	5.62547	5.17849
ENSG00000197461	471.501	465.19	438.687	121.645	126.267	142.008	1.81562	2.55542e-30	5.2196e-28	PDGFA	7	497258	520296	-	4151	protein_coding	platelet derived growth factor subunit A [Source:HGNC Symbol;Acc:HGNC:8799]	-	616	395	444	94	143	149	4.00357	3.94438	3.72323	1.03021	1.06587	1.20049
ENSG00000277586	10807	10470.9	9726.21	5928.25	5870.07	6027.25	0.798616	3.82761e-30	7.72826e-28	NEFL	8	24950955	24957110	-	4329	protein_coding	neurofilament light [Source:HGNC Symbol;Acc:HGNC:7739]	-	14119	8891	9844	4581	6648	6324	87.9906	85.1328	79.1541	48.1417	47.5144	48.8575
ENSG00000173376	747.819	731.349	658.031	263.995	242.82	262.096	1.47715	4.22969e-30	8.34817e-28	NDNF	4	121035613	121073021	-	3556	protein_coding	neuron derived neurotrophic factor [Source:HGNC Symbol;Acc:HGNC:26256]	-	977	621	666	204	275	275	7.41229	7.23875	6.51932	2.60986	2.39272	2.58641
ENSG00000127526	5543.96	5554.01	5496.43	3223.59	3199.93	3269.05	0.775736	4.52996e-30	8.84147e-28	SLC35E1	19	16549831	16572382	-	7257	protein_coding	solute carrier family 35 member E1 [Source:HGNC Symbol;Acc:HGNC:20803]	-	7243	4716	5563	2491	3624	3430	26.9266	26.9371	26.6834	15.6158	15.4509	15.8075
ENSG00000115548	3962.6	3793.36	3461.08	2004.55	1753.61	1901.39	0.988387	5.13224e-30	9.90692e-28	KDM3A	2	86440647	86492716	+	13423	protein_coding	lysine demethylase 3A [Source:HGNC Symbol;Acc:HGNC:20815]	-	5177	3221	3503	1549	1986	1995	10.4051	9.94661	9.08406	5.2499	4.57774	4.97073
ENSG00000114480	6759.46	7279.34	7987.27	3855.11	3929.28	4007.68	0.900984	5.35477e-30	1.02241e-27	GBE1	3	81489699	81762161	-	5171	protein_coding	1,4-alpha-glucan branching enzyme 1 [Source:HGNC Symbol;Acc:HGNC:4180]	-	8831	6181	8084	2979	4450	4205	46.0739	49.5471	54.4178	26.2087	26.6261	27.1968
ENSG00000181444	1720.67	1512.16	1610.5	711.752	790.27	713.854	1.12782	7.53344e-30	1.42293e-27	ZNF467	7	149764182	149773479	-	2734	protein_coding	zinc finger protein 467 [Source:HGNC Symbol;Acc:HGNC:23154]	zf-C2H2	2248	1284	1630	550	895	749	22.1829	19.4671	20.7529	9.15194	10.1285	9.16241
ENSG00000166165	4150.89	3458.89	3582.61	1524.44	1843.67	1823.23	1.10735	6.12661e-29	1.14489e-26	CKB	14	103519659	103523111	-	2669	protein_coding	creatine kinase B [Source:HGNC Symbol;Acc:HGNC:1991]	-	5423	2937	3626	1178	2088	1913	54.8164	45.6131	47.2899	20.0792	24.2049	23.9714
ENSG00000213859	919.274	832.631	778.571	269.172	336.417	315.468	1.45368	7.45944e-29	1.37929e-26	KCTD11	17	7351889	7354944	+	3056	protein_coding	potassium channel tetramerization domain containing 11 [Source:HGNC Symbol;Acc:HGNC:21302]	-	1201	707	788	208	381	331	10.6025	9.58959	8.97558	3.09641	3.85739	3.62244
ENSG00000074410	6679.85	6906.01	6691.95	4029.81	3812.72	4053.43	0.769574	8.65003e-29	1.58278e-26	CA12	15	63321378	63382161	-	7313	protein_coding	carbonic anhydrase 12 [Source:HGNC Symbol;Acc:HGNC:1371]	-	8727	5864	6773	3114	4318	4253	32.195	33.2378	32.2385	19.3719	18.2687	19.4503
ENSG00000070495	2182.22	2222.31	2075.86	1080.57	1173.49	1076.98	0.958996	3.71994e-28	6.73655e-26	JMJD6	17	76712832	76726799	-	5969	protein_coding	jumonji domain containing 6, arginine demethylase and lysine hydroxylase [Source:HGNC Symbol;Acc:HGNC:19355]	-	2851	1887	2101	835	1329	1130	12.8859	13.104	12.2522	6.36405	6.88882	6.33145
ENSG00000106541	11904.6	12613.1	14268.2	7331.04	6813.98	6865.96	0.884544	5.47653e-28	9.81641e-26	AGR2	7	16791811	16833433	-	2845	protein_coding	anterior gradient 2, protein disulphide isomerase family member [Source:HGNC Symbol;Acc:HGNC:328]	-	15553	10710	14441	5665	7717	7204	147.486	156.042	176.687	90.5871	83.9243	84.6872
ENSG00000197530	3317.35	3123.25	2874.19	1552.91	1668.84	1645.96	0.935819	9.49959e-28	1.68555e-25	MIB2	1	1615415	1630610	+	8767	protein_coding	mindbomb E3 ubiquitin protein ligase 2 [Source:HGNC Symbol;Acc:HGNC:30577]	-	4334	2652	2909	1200	1890	1727	13.337	12.5388	11.55	6.227	6.6701	6.58822
ENSG00000144821	1675.51	1804.23	1866.4	876.102	890.93	908.281	0.997551	1.10131e-27	1.93456e-25	MYH15	3	108380369	108529322	-	7694	protein_coding	myosin heavy chain 15 [Source:HGNC Symbol;Acc:HGNC:31073]	-	2189	1532	1889	677	1009	953	7.67562	8.25355	8.54613	4.003	4.05752	4.14255
ENSG00000147872	2222.03	2302.4	2374.25	1243.62	1198.21	1243.76	0.904517	1.21353e-27	2.11057e-25	PLIN2	9	19108375	19149290	-	5086	protein_coding	perilipin 2 [Source:HGNC Symbol;Acc:HGNC:248]	-	2903	1955	2403	961	1357	1305	15.3989	15.9333	16.4463	8.59599	8.25516	8.58145
ENSG00000076641	2352.91	2295.33	2122.3	1197.04	1047.22	1154.18	0.996291	1.25583e-27	2.16274e-25	PAG1	8	80967810	81112068	-	11023	protein_coding	phosphoprotein membrane anchor with glycosphingolipid microdomains 1 [Source:HGNC Symbol;Acc:HGNC:30043]	-	3074	1949	2148	925	1186	1211	7.52357	7.32902	6.78303	3.8176	3.32895	3.67427
ENSG00000165507	305.404	227.295	244.044	36.2346	48.5641	25.7331	2.80978	1.82856e-27	3.1185e-25	DEPP1	10	44970981	44978810	-	2979	protein_coding	DEPP1, autophagy regulator [Source:HGNC Symbol;Acc:HGNC:23355]	-	399	193	247	28	55	27	3.61345	2.68547	2.88613	0.427599	0.571234	0.303124
ENSG00000117139	4015.41	4369.25	4423.43	2451.01	2339.91	2406.52	0.831433	2.41654e-27	4.08164e-25	KDM5B	1	202724495	202809470	-	25882	protein_coding	lysine demethylase 5B [Source:HGNC Symbol;Acc:HGNC:18039]	ARID	5246	3710	4477	1894	2650	2525	5.46827	5.94169	6.02114	3.32913	3.16789	3.2628
ENSG00000173281	542.685	566.472	576.024	207.055	168.65	197.287	1.56113	2.63255e-27	4.40413e-25	PPP1R3B	8	9136255	9151574	-	5776	protein_coding	protein phosphatase 1 regulatory subunit 3B [Source:HGNC Symbol;Acc:HGNC:14942]	-	709	481	583	160	191	207	3.31161	3.45185	3.51343	1.26021	1.02312	1.19859
ENSG00000050820	11658.2	11039.7	10576.9	5862.25	6661.23	6367.5	0.816357	2.93119e-27	4.85747e-25	BCAR1	16	75228187	75268053	-	9178	protein_coding	BCAR1, Cas family scaffold protein [Source:HGNC Symbol;Acc:HGNC:971]	-	15231	9374	10705	4530	7544	6681	44.7713	42.3361	40.6002	22.4543	25.4317	24.3456
ENSG00000130635	3077	3029.03	3087.61	1405.39	1730.65	1538.26	0.973895	4.17509e-27	6.79071e-25	COL5A1	9	134641774	134844843	+	11189	protein_coding	collagen type V alpha 1 chain [Source:HGNC Symbol;Acc:HGNC:2209]	-	4020	2572	3125	1086	1960	1614	9.69292	9.52826	9.72184	4.41558	5.41984	4.82435
ENSG00000130702	19172.3	16393.5	15340.2	8490.55	9319.01	8901.73	0.930385	5.05088e-27	8.1398e-25	LAMA5	20	62307955	62367312	-	14291	protein_coding	laminin subunit alpha 5 [Source:HGNC Symbol;Acc:HGNC:6485]	-	25048	13920	15526	6561	10554	9340	47.2857	40.3748	37.817	20.886	22.8495	21.858
ENSG00000146278	2078.13	2051.55	1641.12	918.807	807.93	781.522	1.20441	7.00972e-27	1.11939e-24	PNRC1	6	89080751	89085160	+	2992	protein_coding	proline rich nuclear receptor coactivator 1 [Source:HGNC Symbol;Acc:HGNC:17278]	-	2715	1742	1661	710	915	820	24.4809	24.1335	19.324	10.7956	9.46196	9.16598
ENSG00000117616	1395.37	1605.2	1620.38	539.637	737.291	577.564	1.31245	1.15082e-26	1.8212e-24	RSRP1	1	25242237	25338213	-	6804	protein_coding	arginine and serine rich protein 1 [Source:HGNC Symbol;Acc:HGNC:25234]	-	1823	1363	1640	417	835	606	7.2284	8.30358	8.39014	2.78818	3.79703	2.97876
ENSG00000103044	19244.3	19203.5	18220.3	10851	11808.1	11684.7	0.722242	1.28212e-26	2.01086e-24	HAS3	16	69105564	69118719	+	5289	protein_coding	hyaluronan synthase 3 [Source:HGNC Symbol;Acc:HGNC:4820]	-	25142	16306	18441	8385	13373	12260	128.247	127.793	121.367	72.1238	78.2307	77.5253
ENSG00000279821	294.688	275.581	354.704	69.8811	67.1067	68.6215	2.17166	1.41579e-26	2.20087e-24	AC145098.2	5	177476631	177479656	-	3026	TEC	TEC	-	385	234	359	54	76	72	3.43251	3.20539	4.12967	0.811846	0.777081	0.795775
ENSG00000067057	5618.98	5506.91	5948.95	2854.77	3176.97	3346.25	0.863606	1.53156e-26	2.35994e-24	PFKP	10	3066333	3137712	+	4836	protein_coding	phosphofructokinase, platelet [Source:HGNC Symbol;Acc:HGNC:8878]	-	7341	4676	6021	2206	3598	3511	40.9533	40.0795	43.3383	20.7524	23.0195	24.2813
ENSG00000197930	16214	16059.1	15786.8	10241.5	9029.39	9407.81	0.745266	3.68462e-26	5.62818e-24	ERO1A	14	52639916	52695900	-	7548	protein_coding	endoplasmic reticulum oxidoreductase 1 alpha [Source:HGNC Symbol;Acc:HGNC:13280]	-	21183	13636	15978	7914	10226	9871	75.7138	74.884	73.6852	47.6994	41.9175	43.7377
ENSG00000127663	3862.33	3980.61	3983.75	2074.43	2256.91	2338.85	0.824939	5.0272e-26	7.61274e-24	KDM4B	19	4969113	5153595	+	14716	protein_coding	lysine demethylase 4B [Source:HGNC Symbol;Acc:HGNC:29136]	-	5046	3380	4032	1603	2556	2454	9.25075	9.52053	9.53719	4.95556	5.37394	5.57714
ENSG00000116584	2452.42	2477.87	2261.61	1220.33	1342.13	1197.06	0.934876	5.45225e-26	8.18583e-24	ARHGEF2	1	155946851	156007070	-	9135	protein_coding	Rho/Rac guanine nucleotide exchange factor 2 [Source:HGNC Symbol;Acc:HGNC:682]	-	3204	2104	2289	943	1520	1256	9.46245	9.54709	8.72222	4.69626	5.14822	4.59841
ENSG00000196739	1506.35	1235.4	1188.6	503.403	589.833	547.066	1.25979	5.95272e-26	8.86149e-24	COL27A1	9	114155560	114312511	+	13988	protein_coding	collagen type XXVII alpha 1 chain [Source:HGNC Symbol;Acc:HGNC:22986]	-	1968	1049	1203	389	668	574	3.79568	3.10852	2.99364	1.26515	1.47755	1.37241
ENSG00000146197	1145.84	1167.1	1149.08	540.931	574.822	543.253	1.05995	7.21006e-26	1.0643e-23	SCUBE3	6	35214419	35253079	+	7356	protein_coding	signal peptide, CUB domain and EGF like domain containing 3 [Source:HGNC Symbol;Acc:HGNC:13655]	-	1497	991	1163	418	651	570	5.49035	5.58426	5.50336	2.58514	2.73817	2.59155
ENSG00000173548	1631.12	1684.11	1621.36	733.751	855.611	845.378	1.01648	8.08152e-26	1.183e-23	SNX33	15	75647906	75662301	+	8008	protein_coding	sorting nexin 33 [Source:HGNC Symbol;Acc:HGNC:28468]	-	2131	1430	1641	567	969	887	7.17925	7.40195	7.13303	3.22113	3.74388	3.70447
ENSG00000177283	36369.9	35173.1	34508.1	17171.3	21216.3	20170.9	0.856587	9.43642e-26	1.36992e-23	FZD8	10	35638249	35642278	-	4030	protein_coding	frizzled class receptor 8 [Source:HGNC Symbol;Acc:HGNC:4046]	-	47516	29866	34926	13269	24028	21164	318.093	307.189	301.671	149.79	184.474	175.638
ENSG00000170379	869.521	734.882	695.576	248.466	294.034	299.266	1.44735	9.78315e-26	1.40861e-23	TCAF2	7	143620952	143730409	+	6409	protein_coding	TRPM8 channel associated factor 2 [Source:HGNC Symbol;Acc:HGNC:26878]	-	1136	624	704	192	333	314	4.78198	4.03579	3.8236	1.36289	1.60759	1.63857
ENSG00000147454	3382.41	3414.14	3184.43	1840.2	1840.14	1961.43	0.822681	1.20796e-25	1.72512e-23	SLC25A37	8	23528805	23575463	+	8147	protein_coding	solute carrier family 25 member 37 [Source:HGNC Symbol;Acc:HGNC:29786]	-	4419	2899	3223	1422	2084	2058	14.6334	14.7497	13.7706	7.94055	7.91447	8.4484
ENSG00000116016	1367.05	1402.64	1303.22	641.871	625.152	705.276	1.04554	1.75119e-25	2.46092e-23	EPAS1	2	46293667	46386703	+	7302	protein_coding	endothelial PAS domain protein 1 [Source:HGNC Symbol;Acc:HGNC:3374]	Others	1786	1191	1319	496	708	740	6.59871	6.76089	6.28771	3.09021	2.99994	3.38935
ENSG00000099875	4179.98	4104.27	4558.79	2152.08	2398.18	2468.47	0.870616	2.45693e-25	3.42527e-23	MKNK2	19	2037465	2051244	-	5221	protein_coding	MAP kinase interacting serine/threonine kinase 2 [Source:HGNC Symbol;Acc:HGNC:7111]	-	5461	3485	4614	1663	2716	2590	28.2188	27.6683	30.7619	14.4906	16.0953	16.591
ENSG00000132510	1646.43	1586.36	1225.16	637.989	625.152	630.936	1.23557	3.48167e-25	4.81566e-23	KDM6B	17	7839904	7854796	+	7258	protein_coding	lysine demethylase 6B [Source:HGNC Symbol;Acc:HGNC:29012]	-	2151	1347	1240	493	708	662	7.99545	7.6928	5.94695	3.09014	3.01813	3.05048
ENSG00000113083	362.811	249.672	294.434	69.8811	62.6918	60.9969	2.23792	6.0298e-25	8.27496e-23	LOX	5	122063195	122078360	-	5547	protein_coding	lysyl oxidase [Source:HGNC Symbol;Acc:HGNC:6664]	-	474	212	298	54	71	64	2.30537	1.58421	1.87003	0.442878	0.396024	0.385877
ENSG00000198467	587.845	478.145	470.304	129.409	173.065	167.741	1.70172	1.83606e-24	2.50017e-22	TPM2	9	35681992	35690121	-	3248	protein_coding	tropomyosin 2 [Source:HGNC Symbol;Acc:HGNC:12011]	-	768	406	476	100	196	176	6.37918	5.18136	5.1013	1.40066	1.86708	1.81227
ENSG00000141858	4222.08	4389.27	4485.67	2374.66	2678.97	2491.34	0.79444	2.80067e-24	3.78436e-22	SAMD1	19	14087840	14091036	-	2263	protein_coding	sterile alpha motif domain containing 1 [Source:HGNC Symbol;Acc:HGNC:17958]	-	5516	3727	4540	1835	3034	2614	65.7596	68.2667	69.833	36.8893	41.4813	38.632
ENSG00000083444	12986.9	14677.6	15737.4	7891.39	8517.26	8124.02	0.822693	3.4221e-24	4.58875e-22	PLOD1	1	11934205	11975538	+	5320	protein_coding	procollagen-lysine,2-oxoglutarate 5-dioxygenase 1 [Source:HGNC Symbol;Acc:HGNC:9081]	-	16967	12463	15928	6098	9646	8524	86.0425	97.1058	104.217	52.1464	56.0993	53.5869
ENSG00000136997	25679.2	28430.8	26549.5	16354.8	16685.7	17158.2	0.684012	3.48936e-24	4.6435e-22	MYC	8	127735434	127741434	+	3001	protein_coding	MYC proto-oncogene, bHLH transcription factor [Source:HGNC Symbol;Acc:HGNC:7553]	bHLH	33549	24141	26871	12638	18897	18003	301.601	333.444	311.679	191.585	194.827	200.634
ENSG00000241852	480.686	401.594	383.357	143.644	108.607	111.51	1.81148	3.79824e-24	5.01653e-22	C8orf58	8	22599601	22604150	+	3317	protein_coding	chromosome 8 open reading frame 58 [Source:HGNC Symbol;Acc:HGNC:32233]	-	628	341	388	111	123	117	5.1078	4.26131	4.0717	1.52239	1.14731	1.17969
ENSG00000123095	2553.45	2378.95	2473.05	1336.8	1301.52	1447.72	0.858252	7.65736e-24	1.0038e-21	BHLHE41	12	26120026	26125127	-	3948	protein_coding	basic helix-loop-helix family member e41 [Source:HGNC Symbol;Acc:HGNC:16617]	bHLH	3336	2020	2503	1033	1474	1519	22.7965	21.2084	22.0685	11.9034	11.5516	12.8679
ENSG00000235823	864.163	909.181	1037.44	424.463	395.577	411.729	1.19106	9.79637e-24	1.26532e-21	OLMALINC	10	100373513	100454043	+	7763	lincRNA	oligodendrocyte maturation-associated long intergenic non-coding RNA [Source:HGNC Symbol;Acc:HGNC:28060]	-	1129	772	1050	328	448	432	3.92359	4.12213	4.70814	1.92218	1.78554	1.86115
ENSG00000114120	4223.61	4103.09	4123.07	2566.19	2238.36	2417.95	0.786895	1.98039e-23	2.52084e-21	SLC25A36	3	140941830	140980961	+	10305	protein_coding	solute carrier family 25 member 36 [Source:HGNC Symbol;Acc:HGNC:25554]	-	5518	3484	4173	1983	2535	2537	14.4462	14.0141	14.0958	8.75434	7.61118	8.23378
ENSG00000169499	3519.42	3437.69	3233.84	1964.44	2043.22	1940.46	0.776693	2.39579e-23	3.02766e-21	PLEKHA2	8	38901235	38973909	+	6325	protein_coding	pleckstrin homology domain containing A2 [Source:HGNC Symbol;Acc:HGNC:14336]	-	4598	2919	3273	1518	2314	2036	19.6123	19.1297	18.0125	10.9184	11.3194	10.7657
ENSG00000135924	2426.39	2524.98	2877.15	789.398	1183.2	1205.64	1.29701	4.49691e-23	5.64234e-21	DNAJB2	2	219279267	219286900	+	5886	protein_coding	DnaJ heat shock protein family (Hsp40) member B2 [Source:HGNC Symbol;Acc:HGNC:5228]	-	3170	2144	2912	610	1340	1265	14.5298	15.0987	17.2211	4.71475	7.04379	7.18781
ENSG00000101236	3209.42	3143.27	2690.42	1686.2	1403.94	1528.73	0.97111	4.71174e-23	5.86995e-21	RNF24	20	3927309	4015582	-	7668	protein_coding	ring finger protein 24 [Source:HGNC Symbol;Acc:HGNC:13779]	-	4193	2669	2723	1303	1590	1604	14.7524	14.4278	12.361	7.73056	6.41559	6.99598
ENSG00000196878	9126.15	9175.43	9409.05	5313.55	5866.54	5868.09	0.700239	4.84913e-23	5.99857e-21	LAMB3	1	209614870	209652466	-	4688	protein_coding	laminin subunit beta 3 [Source:HGNC Symbol;Acc:HGNC:6490]	-	11923	7791	9523	4106	6644	6157	68.6148	68.8874	70.7092	39.8456	43.8494	43.9246
ENSG00000124766	2192.94	2914.8	2734.88	1190.57	1243.24	1319.06	1.06132	5.75908e-23	7.07441e-21	SOX4	6	21592768	21598619	+	5852	protein_coding	SRY-box 4 [Source:HGNC Symbol;Acc:HGNC:11200]	HMG	2865	2475	2768	920	1408	1384	13.2081	17.5309	16.4646	7.15208	7.44424	7.90967
ENSG00000237149	1412.21	1453.28	1452.41	684.576	790.27	736.728	0.962343	6.18197e-23	7.54115e-21	ZNF503-AS2	10	75401519	75408982	+	3348	antisense	ZNF503 antisense RNA 2 [Source:HGNC Symbol;Acc:HGNC:23525]	-	1845	1234	1470	529	895	773	14.8672	15.2779	15.2835	7.18818	8.27103	7.72184
ENSG00000112941	4382.82	4087.78	3813.81	2282.78	2372.58	2438.92	0.79201	1.64141e-22	1.98849e-20	TENT4A	5	6713007	6757048	+	6785	protein_coding	terminal nucleotidyltransferase 4A [Source:HGNC Symbol;Acc:HGNC:16705]	-	5726	3471	3860	1764	2687	2559	22.7678	21.205	19.8028	11.8276	12.2529	12.6138
ENSG00000174804	8163.24	8533.58	7877.59	4983.56	4984.44	5297.2	0.686624	1.86033e-22	2.23826e-20	FZD4	11	86945679	86955391	-	7383	protein_coding	frizzled class receptor 4 [Source:HGNC Symbol;Acc:HGNC:4042]	-	10665	7246	7973	3851	5645	5558	38.9715	40.6817	37.5905	23.7295	23.6566	25.1775
ENSG00000251493	1118.28	1029.31	972.225	276.936	380.566	466.054	1.46748	2.21365e-22	2.64523e-20	FOXD1	5	73444827	73448527	-	2623	protein_coding	forkhead box D1 [Source:HGNC Symbol;Acc:HGNC:3802]	Fork	1461	874	984	214	431	489	15.027	13.8117	13.0583	3.71163	5.08394	6.23501
ENSG00000145901	7625.92	6962.54	6938.96	4099.69	4515.58	4333.64	0.733128	2.48836e-22	2.95341e-20	TNIP1	5	151029945	151093577	-	5793	protein_coding	TNFAIP3 interacting protein 1 [Source:HGNC Symbol;Acc:HGNC:16903]	-	9963	5912	7023	3168	5114	4547	46.3988	42.3024	42.1996	24.8789	27.3136	26.2511
ENSG00000175265	2323.06	1543.96	1547.26	715.634	739.057	616.64	1.38825	3.06887e-22	3.61797e-20	GOLGA8A	15	34379068	34437466	-	6750	protein_coding	golgin A8 family member A [Source:HGNC Symbol;Acc:HGNC:31972]	-	3035	1311	1566	553	837	647	12.1304	8.05069	8.07565	3.72709	3.83657	3.20573
ENSG00000116017	743.992	678.353	673.839	231.643	256.948	319.28	1.37181	4.04206e-22	4.73352e-20	ARID3A	19	925781	975934	+	7210	protein_coding	AT-rich interaction domain 3A [Source:HGNC Symbol;Acc:HGNC:3031]	ARID	972	576	682	179	291	335	3.63706	3.31147	3.2926	1.12945	1.24876	1.55395
ENSG00000151151	2152.37	2230.56	2025.47	1246.21	1031.32	1027.42	0.958015	4.20099e-22	4.88706e-20	IPMK	10	58191517	58267934	-	6133	protein_coding	inositol polyphosphate multikinase [Source:HGNC Symbol;Acc:HGNC:20739]	-	2812	1894	2050	963	1168	1078	12.3698	12.8009	11.6351	7.14335	5.89239	5.87858
ENSG00000143320	6138.7	4987.54	4670.44	2557.13	2846.74	2693.39	0.964192	4.50265e-22	5.20353e-20	CRABP2	1	156699606	156705816	-	1100	protein_coding	cellular retinoic acid binding protein 2 [Source:HGNC Symbol;Acc:HGNC:2339]	-	8020	4235	4727	1976	3224	2826	196.699	159.586	149.583	81.7228	90.6826	85.9223
ENSG00000130821	16336.4	14976.8	15361	8860.66	10089	9544.1	0.711776	5.32826e-22	6.1174e-20	SLC6A8	X	153688099	153696593	+	5498	protein_coding	solute carrier family 6 member 8 [Source:HGNC Symbol;Acc:HGNC:11055]	-	21343	12717	15547	6847	11426	10014	104.73	95.8769	98.4309	56.6558	64.3	60.9157
ENSG00000125398	4668.32	5358.52	5557.69	3072.18	2851.15	2945.96	0.813189	6.13169e-22	6.99411e-20	SOX9	17	72121020	72126420	+	3935	protein_coding	SRY-box 9 [Source:HGNC Symbol;Acc:HGNC:11204]	HMG	6099	4550	5625	2374	3229	3091	41.8151	47.9293	49.7585	27.4464	25.389	26.2713
ENSG00000085552	448.538	413.371	351.74	117.763	140.394	99.1199	1.76289	9.09663e-22	1.03091e-19	IGSF9	1	159927039	159945604	-	6628	protein_coding	immunoglobulin superfamily member 9 [Source:HGNC Symbol;Acc:HGNC:18132]	-	586	351	356	91	159	104	2.38525	2.19512	1.86964	0.624608	0.742226	0.52478
ENSG00000170412	4315.46	4583.59	4355.25	2461.37	2772.57	2660.99	0.746105	9.93518e-22	1.11873e-19	GPRC5C	17	74424851	74451653	+	8005	protein_coding	G protein-coupled receptor class C group 5 member C [Source:HGNC Symbol;Acc:HGNC:13309]	-	5638	3892	4408	1902	3140	2792	19.0013	20.1533	19.1677	10.8093	12.1364	11.6649
ENSG00000141279	8445.69	9125.97	8719.4	5740.6	5191.94	5355.33	0.691062	1.36039e-21	1.52207e-19	NPEPPS	17	47522942	47623276	+	11514	protein_coding	aminopeptidase puromycin sensitive [Source:HGNC Symbol;Acc:HGNC:7900]	-	11034	7749	8825	4436	5880	5619	25.8539	27.8967	26.6795	17.5273	15.8006	16.3215
ENSG00000105376	770.782	631.245	802.284	239.407	282.555	319.28	1.38641	1.48984e-21	1.64594e-19	ICAM5	19	10289981	10296778	+	3906	protein_coding	intercellular adhesion molecule 5 [Source:HGNC Symbol;Acc:HGNC:5348]	-	1007	536	812	185	320	335	6.95532	5.68809	7.23625	2.15471	2.53478	2.8684
ENSG00000092964	417.921	425.148	448.567	163.056	122.735	153.445	1.56325	1.84204e-21	2.02233e-19	DPYSL2	8	26514022	26658178	+	7305	protein_coding	dihydropyrimidinase like 2 [Source:HGNC Symbol;Acc:HGNC:3014]	-	546	361	454	126	139	161	2.01647	2.04843	2.16334	0.784692	0.58873	0.73711
ENSG00000129521	544.216	592.381	540.455	195.408	242.82	209.677	1.36552	1.90621e-21	2.07978e-19	EGLN3	14	33924231	34462774	-	7359	protein_coding	egl-9 family hypoxia inducible factor 3 [Source:HGNC Symbol;Acc:HGNC:14661]	-	711	503	547	151	275	220	2.60658	2.83324	2.58737	0.933484	1.15621	0.99984
ENSG00000071575	1107.57	1011.64	911.955	486.579	482.992	446.993	1.09943	3.14113e-21	3.40599e-19	TRIB2	2	12716889	12742734	+	4588	protein_coding	tribbles pseudokinase 2 [Source:HGNC Symbol;Acc:HGNC:30809]	-	1447	859	923	376	547	469	8.50873	7.76075	7.00274	3.72832	3.6888	3.41882
ENSG00000175414	819.003	803.189	750.906	375.287	344.364	375.512	1.11759	3.33071e-21	3.5894e-19	ARL10	5	176365468	176401865	+	11459	protein_coding	ADP ribosylation factor like GTPase 10 [Source:HGNC Symbol;Acc:HGNC:22042]	-	1070	682	760	290	390	394	2.51917	2.46701	2.30864	1.15133	1.05303	1.14994
ENSG00000079215	1999.29	2019.75	1944.45	1177.63	1128.45	1031.23	0.838736	5.8276e-21	6.16672e-19	SLC1A3	5	36606355	36688334	+	6265	protein_coding	solute carrier family 1 member 3 [Source:HGNC Symbol;Acc:HGNC:10941]	-	2612	1715	1968	910	1278	1082	11.2479	11.3469	10.9344	6.60799	6.31148	5.77607
ENSG00000131435	3851.61	3259.86	4054.89	1730.2	2082.96	2005.27	0.939627	7.7885e-21	8.14361e-19	PDLIM4	5	132257671	132273454	+	3192	protein_coding	PDZ and LIM domain 4 [Source:HGNC Symbol;Acc:HGNC:16501]	-	5032	2768	4104	1337	2359	2104	42.5302	35.9449	44.7542	19.0554	22.8658	22.045
ENSG00000160972	2950.71	2603.89	2703.26	1585.27	1644.12	1521.11	0.798456	9.53523e-21	9.911e-19	PPP1R16A	8	144477969	144502121	+	5414	protein_coding	protein phosphatase 1 regulatory subunit 16A [Source:HGNC Symbol;Acc:HGNC:14941]	-	3855	2211	2736	1225	1862	1596	19.2099	16.928	17.5909	10.2936	10.641	9.85919
ENSG00000197747	7805.03	7630.29	8258.98	4201.92	4868.77	4948.37	0.756401	1.06166e-20	1.09701e-18	S100A10	1	151982915	151994390	-	1543	protein_coding	S100 calcium binding protein A10 [Source:HGNC Symbol;Acc:HGNC:10487]	-	10197	6479	8359	3247	5514	5192	178.29	174.051	188.572	95.7338	110.566	112.537
ENSG00000131016	5709.3	5608.19	6816.45	3556.17	3263.51	3443.46	0.821647	1.32991e-20	1.36615e-18	AKAP12	6	151239999	151358557	+	8741	protein_coding	A-kinase anchoring protein 12 [Source:HGNC Symbol;Acc:HGNC:370]	-	7459	4762	6899	2748	3696	3613	23.0218	22.582	27.4735	14.3023	13.0826	13.824
ENSG00000135365	1700.01	1595.78	1647.05	969.277	886.515	872.065	0.860164	1.52348e-20	1.5559e-18	PHF21A	11	45929323	46121178	-	11190	protein_coding	PHD finger protein 21A [Source:HGNC Symbol;Acc:HGNC:24156]	-	2221	1355	1667	749	1004	915	5.35474	5.0193	5.18555	3.04509	2.77604	2.73475
ENSG00000175931	5850.13	5692.98	5486.55	3288.29	3666.15	3560.69	0.694913	1.83333e-20	1.86152e-18	UBE2O	17	76389451	76453206	-	6472	protein_coding	ubiquitin conjugating enzyme E2 O [Source:HGNC Symbol;Acc:HGNC:29554]	-	7643	4834	5553	2541	4152	3736	31.8599	30.9601	29.8661	17.8614	19.8491	19.3061
ENSG00000019144	3794.97	3994.74	4117.14	2062.79	2410.55	2402.7	0.790423	2.15727e-20	2.17785e-18	PHLDB1	11	118606440	118658038	+	21722	protein_coding	pleckstrin homology like domain family B member 1 [Source:HGNC Symbol;Acc:HGNC:23697]	-	4958	3392	4167	1594	2730	2521	6.15781	6.47277	6.67749	3.33839	3.88852	3.8815
ENSG00000266074	2239.63	2360.1	2134.15	842.455	1170.84	1171.33	1.07664	2.37924e-20	2.38821e-18	BAHCC1	17	81395475	81466332	+	13473	protein_coding	BAH domain and coiled-coil containing 1 [Source:HGNC Symbol;Acc:HGNC:29279]	-	2926	2004	2160	651	1326	1229	5.85908	6.16549	5.58058	2.19819	3.0451	3.0508
ENSG00000149257	4325.41	5126.51	5509.28	2656.78	2778.75	2831.59	0.854863	2.80841e-20	2.80299e-18	SERPINH1	11	75562056	75572783	+	6281	protein_coding	serpin family H member 1 [Source:HGNC Symbol;Acc:HGNC:1546]	-	5651	4353	5576	2053	3147	2971	24.2726	28.7272	30.9018	14.8699	15.5021	15.8198
ENSG00000124006	4192.23	3948.81	4360.19	1787.14	2399.95	2292.15	0.946444	3.16981e-20	3.12814e-18	OBSL1	2	219550729	219571859	-	9611	protein_coding	obscurin like 1 [Source:HGNC Symbol;Acc:HGNC:29092]	-	5477	3353	4413	1381	2718	2405	15.3742	14.461	15.9829	6.53693	8.74989	8.36899
ENSG00000214193	1070.83	659.51	693.6	235.525	296.682	264.955	1.60393	4.31192e-20	4.23146e-18	SH3D21	1	36306387	36324886	+	4474	protein_coding	SH3 domain containing 21 [Source:HGNC Symbol;Acc:HGNC:26236]	-	1399	560	702	182	336	278	8.43609	5.18831	5.46174	1.85065	2.32362	2.07814
ENSG00000147883	2236.57	2654.53	2526.4	1261.74	1408.36	1398.16	0.864009	4.54463e-20	4.43505e-18	CDKN2B	9	22002903	22009363	-	4058	protein_coding	cyclin dependent kinase inhibitor 2B [Source:HGNC Symbol;Acc:HGNC:1788]	-	2922	2254	2557	975	1595	1467	19.4262	23.0237	21.9335	10.9305	12.161	12.0905
ENSG00000139832	545.747	554.695	584.916	183.761	250.767	222.067	1.35172	5.56807e-20	5.4038e-18	RAB20	13	110523066	110561733	-	1518	protein_coding	RAB20, member RAS oncogene family [Source:HGNC Symbol;Acc:HGNC:18260]	-	713	471	592	142	284	233	12.6718	12.8612	13.575	4.25565	5.78853	5.13347
ENSG00000183691	10156.4	8670.2	8035.68	3384.06	4889.08	4521.39	1.06934	6.46512e-20	6.23991e-18	NOG	17	56593699	56595590	+	1892	protein_coding	noggin [Source:HGNC Symbol;Acc:HGNC:7866]	-	13269	7362	8133	2615	5537	4744	189.207	161.29	149.63	62.8781	90.5472	83.8591
ENSG00000139318	4872.69	4646.01	4601.27	3085.12	2751.38	2857.32	0.700903	6.76801e-20	6.49655e-18	DUSP6	12	89347232	89353271	-	4632	protein_coding	dual specificity phosphatase 6 [Source:HGNC Symbol;Acc:HGNC:3072]	-	6366	3945	4657	2384	3116	2998	37.0781	35.3031	34.9967	23.4146	20.8138	21.6466
ENSG00000104313	952.953	936.268	854.649	480.109	432.662	411.729	1.05427	9.12916e-20	8.71537e-18	EYA1	8	71197433	71592025	-	9418	protein_coding	EYA transcriptional coactivator and phosphatase 1 [Source:HGNC Symbol;Acc:HGNC:3519]	-	1245	795	865	371	490	432	3.5664	3.49899	3.19703	1.79211	1.60975	1.53409
ENSG00000237945	1187.94	1400.28	1481.06	647.047	707.27	670.012	1.00456	1.00345e-19	9.47671e-18	LINC00649	21	33915534	33977691	+	14336	antisense	long intergenic non-protein coding RNA 649 [Source:HGNC Symbol;Acc:HGNC:44305]	-	1552	1189	1499	500	801	703	2.92068	3.43786	3.63968	1.58669	1.72873	1.64004
ENSG00000169992	1700.77	1490.96	1475.13	696.223	858.26	807.255	0.980584	1.28658e-19	1.20856e-17	NLGN2	17	7404874	7419860	+	5550	protein_coding	neuroligin 2 [Source:HGNC Symbol;Acc:HGNC:14290]	-	2222	1266	1493	538	972	847	10.8012	9.45529	9.36389	4.41	5.4187	5.10407
ENSG00000166123	2739.45	2634.51	2888.02	1391.15	1645	1627.85	0.823136	1.35558e-19	1.26661e-17	GPT2	16	46884378	46931297	+	6354	protein_coding	glutamic--pyruvic transaminase 2 [Source:HGNC Symbol;Acc:HGNC:18062]	-	3579	2237	2923	1075	1863	1708	15.1962	14.5933	16.0129	7.6968	9.07167	8.99016
ENSG00000144320	3772.01	3591.97	3497.64	2337.13	2014.97	2046.25	0.765298	1.6637e-19	1.53008e-17	LNPK	2	175923892	176002839	-	9122	protein_coding	lunapark, ER junction formation factor [Source:HGNC Symbol;Acc:HGNC:21610]	-	4928	3050	3540	1806	2282	2147	14.5747	13.8594	13.5084	9.00692	7.74011	7.8717
ENSG00000143590	525.846	436.925	516.742	148.821	204.852	180.131	1.4645	1.73372e-19	1.58618e-17	EFNA3	1	155078872	155087538	+	1909	protein_coding	ephrin A3 [Source:HGNC Symbol;Acc:HGNC:3223]	-	687	371	523	115	232	189	9.70891	8.05568	9.53642	2.74057	3.76014	3.31118
ENSG00000154429	1094.56	1295.47	1367.44	663.87	566.875	579.47	1.05508	1.93806e-19	1.76394e-17	CCSAP	1	229321005	229343294	-	6263	protein_coding	centriole, cilia and spindle associated protein [Source:HGNC Symbol;Acc:HGNC:29578]	-	1430	1100	1384	513	642	608	6.1599	7.28022	7.69207	3.72635	3.17157	3.24674
ENSG00000187800	2387.36	2050.37	2171.7	1158.21	1290.92	1249.48	0.837258	2.2555e-19	2.04228e-17	PEAR1	1	156893698	156916434	+	5530	protein_coding	platelet endothelial aggregation receptor 1 [Source:HGNC Symbol;Acc:HGNC:33631]	-	3119	1741	2198	895	1462	1311	15.2163	13.0499	13.8354	7.36286	8.17982	7.92874
ENSG00000184731	1696.18	1585.18	1611.48	949.865	935.963	917.812	0.804588	2.59612e-19	2.32255e-17	FAM110C	2	38814	46870	-	3968	protein_coding	family with sequence similarity 110 member C [Source:HGNC Symbol;Acc:HGNC:33340]	-	2216	1346	1631	734	1060	963	15.0667	14.0607	14.3078	8.41537	8.26525	8.11673
ENSG00000146094	539.624	314.445	322.099	104.822	95.3622	58.1376	2.19815	2.60471e-19	2.32255e-17	DOK3	5	177501907	177511274	-	4823	protein_coding	docking protein 3 [Source:HGNC Symbol;Acc:HGNC:24583]	-	705	267	326	81	108	61	3.94359	2.29471	2.35283	0.764041	0.692832	0.422999
ENSG00000259820	315.355	240.25	256.889	63.4106	77.7025	75.293	1.9046	2.66264e-19	2.36222e-17	AC083843.2	8	134792020	134798272	-	6253	lincRNA	novel transcript	-	412	204	260	49	88	79	1.77758	1.35231	1.44735	0.356498	0.435428	0.422537
ENSG00000261327	541.155	525.252	567.131	187.644	244.586	224.926	1.3068	2.79198e-19	2.46452e-17	AC134312.5	16	88177298	88178941	-	1507	lincRNA	novel transcript	-	707	446	574	145	277	236	12.6569	12.2675	13.2583	4.37727	5.68707	5.23752
ENSG00000225614	1843.91	1725.32	1515.64	744.104	932.431	871.111	0.994634	3.94685e-19	3.44927e-17	ZNF469	16	88427471	88440757	+	13287	protein_coding	zinc finger protein 469 [Source:HGNC Symbol;Acc:HGNC:23216]	zf-C2H2	2409	1465	1534	575	1056	914	4.89136	4.5703	4.01872	1.96875	2.459	2.30063
ENSG00000225697	2361.33	1834.85	1814.03	916.219	1034.86	1026.46	1.01333	4.58361e-19	3.98593e-17	SLC26A6	3	48625723	48635493	-	6373	protein_coding	solute carrier family 26 member 6 [Source:HGNC Symbol;Acc:HGNC:14472]	-	3085	1558	1836	708	1172	1077	13.0596	10.1335	10.0281	5.05403	5.68991	5.65195
ENSG00000167779	2621.58	2229.38	2512.57	899.396	1327.12	1220.89	1.09232	5.5911e-19	4.8381e-17	IGFBP6	12	53097436	53102345	+	1346	protein_coding	insulin like growth factor binding protein 6 [Source:HGNC Symbol;Acc:HGNC:5475]	-	3425	1893	2543	695	1503	1281	68.6492	58.2961	65.7644	23.4903	34.549	31.8296
ENSG00000108175	9473.65	9349.73	9340.87	6278.95	6423.71	6316.03	0.56639	7.64461e-19	6.5505e-17	ZMIZ1	10	79069035	79316528	+	11048	protein_coding	zinc finger MIZ-type containing 1 [Source:HGNC Symbol;Acc:HGNC:16493]	zf-MIZ	12377	7939	9454	4852	7275	6627	30.224	29.7863	29.7866	19.9796	20.3738	20.0613
ENSG00000090339	5912.9	5108.84	5096.28	2955.71	3333.26	3237.6	0.758432	9.59125e-19	8.17864e-17	ICAM1	19	10270835	10286615	+	3706	protein_coding	intercellular adhesion molecule 1 [Source:HGNC Symbol;Acc:HGNC:5344]	-	7725	4338	5158	2284	3775	3397	56.2358	48.5197	48.4468	28.0375	31.5162	30.6561
ENSG00000117868	6763.28	6988.45	6661.32	4506.04	4117.35	4512.81	0.636227	1.27155e-18	1.07904e-16	ESYT2	7	158730995	158830253	-	7098	protein_coding	extended synaptotagmin 2 [Source:HGNC Symbol;Acc:HGNC:22211]	-	8836	5934	6742	3482	4663	4735	33.5845	34.6534	33.063	22.3173	20.326	22.3106
ENSG00000198053	2141.66	2351.86	2274.45	1246.21	1367.74	1361.95	0.765229	1.44867e-18	1.22343e-16	SIRPA	20	1894167	1940592	+	5068	protein_coding	signal regulatory protein alpha [Source:HGNC Symbol;Acc:HGNC:9662]	-	2798	1997	2302	963	1549	1429	14.8947	16.3334	15.811	8.64447	9.45663	9.43023
ENSG00000151651	147.727	181.365	121.528	19.4114	25.6065	21.9207	2.73592	1.71708e-18	1.4363e-16	ADAM8	10	133262403	133276868	-	4780	protein_coding	ADAM metallopeptidase domain 8 [Source:HGNC Symbol;Acc:HGNC:215]	-	193	154	123	15	29	23	1.0893	1.33545	0.895709	0.142762	0.187712	0.160926
ENSG00000070444	1298.92	1144.72	1260.73	592.695	700.206	629.983	0.944497	1.89009e-18	1.57352e-16	MNT	17	2384060	2401118	-	8728	protein_coding	MAX network transcriptional repressor [Source:HGNC Symbol;Acc:HGNC:7188]	bHLH	1697	972	1276	458	793	661	5.2455	4.61621	5.08892	2.38726	2.81113	2.53287
ENSG00000101265	425.576	423.971	470.304	165.644	165.118	187.756	1.34636	1.97026e-18	1.63253e-16	RASSF2	20	4780023	4823645	-	5759	protein_coding	Ras association domain family member 2 [Source:HGNC Symbol;Acc:HGNC:9883]	-	556	360	476	128	187	197	2.60464	2.59113	2.87706	1.01114	1.00465	1.14405
ENSG00000132535	961.372	984.554	965.309	496.932	535.971	495.6	0.927892	2.1817e-18	1.79924e-16	DLG4	17	7187169	7219841	-	10317	protein_coding	discs large MAGUK scaffold protein 4 [Source:HGNC Symbol;Acc:HGNC:2903]	-	1256	836	977	384	607	520	3.2844	3.35882	3.29633	1.69327	1.82036	1.68569
ENSG00000103528	910.854	862.073	898.123	468.462	465.332	448.899	0.951215	2.26921e-18	1.86266e-16	SYT17	16	19167971	19268334	+	7538	protein_coding	synaptotagmin 17 [Source:HGNC Symbol;Acc:HGNC:24119]	-	1190	732	909	362	527	471	4.25903	4.02521	4.19756	2.18475	2.1631	2.08974
ENSG00000170153	891.719	1170.63	1079.92	535.755	459.151	420.307	1.15229	2.53226e-18	2.04985e-16	RNF150	4	140859807	141212877	-	11007	protein_coding	ring finger protein 150 [Source:HGNC Symbol;Acc:HGNC:23138]	-	1165	994	1093	414	520	441	2.85546	3.74327	3.45653	1.71112	1.46169	1.33997
ENSG00000164096	2509.82	2433.12	2841.59	1322.56	1547.87	1499.19	0.831493	2.87441e-18	2.31614e-16	C4orf3	4	119296419	119304445	-	3148	protein_coding	chromosome 4 open reading frame 3 [Source:HGNC Symbol;Acc:HGNC:19225]	-	3279	2066	2876	1022	1753	1573	28.1013	27.2038	31.8012	14.7695	17.2294	16.7117
ENSG00000204366	544.216	672.464	675.815	236.819	294.916	235.41	1.29661	3.47803e-18	2.78973e-16	ZBTB12	6	31899607	31901992	-	1875	protein_coding	zinc finger and BTB domain containing 12 [Source:HGNC Symbol;Acc:HGNC:19066]	ZBTB	711	571	684	183	334	247	10.2303	12.6232	12.6983	4.44016	5.51146	4.40577
ENSG00000134333	101489	101640	101247	72189.8	69298.3	71414	0.515683	3.87051e-18	3.09043e-16	LDHA	11	18394388	18408425	+	6210	protein_coding	lactate dehydrogenase A [Source:HGNC Symbol;Acc:HGNC:6535]	-	132592	86304	102473	55784	78482	74930	576.03	576.067	574.391	408.664	391.021	403.544
ENSG00000162723	141.603	98.9265	137.337	15.5291	17.6597	9.53076	3.1514	4.17031e-18	3.29981e-16	SLAMF9	1	159951492	159954254	-	1156	protein_coding	SLAM family member 9 [Source:HGNC Symbol;Acc:HGNC:18430]	-	185	84	139	12	20	10	4.31751	3.012	4.18549	0.47225	0.535296	0.289314
ENSG00000090776	3554.63	3927.62	3886.93	1989.02	2392.89	2274.04	0.770428	4.34491e-18	3.40727e-16	EFNB1	X	68828997	68842147	+	3314	protein_coding	ephrin B1 [Source:HGNC Symbol;Acc:HGNC:3226]	-	4644	3335	3934	1537	2710	2386	37.8059	41.7136	41.3211	21.0994	25.301	24.0793
ENSG00000115756	9546.37	9216.65	9041.5	5904.95	6285.96	6295.07	0.58865	5.28379e-18	4.12511e-16	HPCAL1	2	10302889	10427617	+	6237	protein_coding	hippocalcin like 1 [Source:HGNC Symbol;Acc:HGNC:5145]	-	12472	7826	9151	4563	7119	6605	53.9486	52.0113	51.0719	33.2831	35.3155	35.418
ENSG00000151640	172.986	168.411	182.786	40.1169	39.7343	33.3577	2.21487	5.45346e-18	4.23265e-16	DPYSL4	10	132186900	132205776	+	3176	protein_coding	dihydropyrimidinase like 4 [Source:HGNC Symbol;Acc:HGNC:3016]	-	226	143	185	31	45	35	1.91976	1.86633	2.02759	0.444048	0.438383	0.368565
ENSG00000085185	1145.84	1373.19	1098.69	641.871	574.822	603.297	0.991358	6.30702e-18	4.85917e-16	BCORL1	X	129981107	130058083	+	7996	protein_coding	BCL6 corepressor like 1 [Source:HGNC Symbol;Acc:HGNC:25657]	-	1497	1166	1112	496	651	633	5.0509	6.04449	4.84085	2.822	2.51901	2.64763
ENSG00000130827	1362.45	1116.46	1250.85	676.811	622.503	652.857	0.937307	6.43742e-18	4.93798e-16	PLXNA3	X	154458281	154477779	+	11710	protein_coding	plexin A3 [Source:HGNC Symbol;Acc:HGNC:9101]	-	1780	948	1266	523	705	685	4.10093	3.35572	3.76328	2.03186	1.86275	1.95641
ENSG00000165424	6130.28	6663.4	6807.55	3734.76	4266.58	4166.85	0.686772	8.52284e-18	6.45311e-16	ZCCHC24	10	79382325	79445627	-	5051	protein_coding	zinc finger CCHC-type containing 24 [Source:HGNC Symbol;Acc:HGNC:26911]	-	8009	5658	6890	2886	4832	4372	42.778	46.4322	47.4823	25.9937	29.5986	28.9487
ENSG00000184185	2101.85	2381.3	2388.08	1187.98	1351.85	1368.62	0.81131	9.24404e-18	6.96913e-16	KCNJ12	17	21376197	21419872	+	5617	protein_coding	potassium voltage-gated channel subfamily J member 12 [Source:HGNC Symbol;Acc:HGNC:6258]	-	2746	2022	2417	918	1531	1436	13.1891	14.9214	14.9783	7.4351	8.4332	8.55021
ENSG00000171345	11074.9	9857.31	10740.9	6298.36	7118.61	6655.33	0.657898	1.07022e-17	8.03396e-16	KRT19	17	41523617	41528308	-	2336	protein_coding	keratin 19 [Source:HGNC Symbol;Acc:HGNC:6436]	-	14469	8370	10871	4867	8062	6983	167.103	148.521	161.989	94.7845	106.78	99.976
ENSG00000133639	3227.03	3364.68	3517.4	1974.79	2216.29	1990.98	0.708327	1.15868e-17	8.66099e-16	BTG1	12	92140278	92145897	-	4854	protein_coding	BTG anti-proliferation factor 1 [Source:HGNC Symbol;Acc:HGNC:1130]	-	4216	2857	3560	1526	2510	2089	23.4326	24.3975	25.5294	14.3022	15.9991	14.3935
ENSG00000175538	271.725	339.176	319.135	62.1165	108.607	89.5891	1.81825	1.49739e-17	1.10984e-15	KCNE3	11	74454841	74467729	-	3677	protein_coding	potassium voltage-gated channel subfamily E regulatory subunit 3 [Source:HGNC Symbol;Acc:HGNC:6243]	-	355	288	323	48	123	94	2.60468	3.24663	3.05773	0.593877	1.03498	0.85499
ENSG00000126562	989.693	1063.46	1013.72	573.284	535.088	548.019	0.88935	1.64178e-17	1.21175e-15	WNK4	17	42780678	42796936	+	5089	protein_coding	WNK lysine deficient protein kinase 4 [Source:HGNC Symbol;Acc:HGNC:14544]	-	1293	903	1026	443	606	575	6.85466	7.35511	7.01786	3.96023	3.68436	3.77887
ENSG00000173918	3025.72	3198.62	3348.45	1745.73	1975.23	2016.71	0.736685	1.65111e-17	1.21353e-15	C1QTNF1	17	79022814	79049788	+	4854	protein_coding	C1q and TNF related 1 [Source:HGNC Symbol;Acc:HGNC:14324]	-	3953	2716	3389	1349	2237	2116	21.9708	23.1934	24.3031	12.6433	14.259	14.5795
ENSG00000126001	3240.04	2870.04	3046.11	1640.91	1942.56	1823.23	0.759095	3.2194e-17	2.35634e-15	CEP250	20	35455164	35519280	+	16295	protein_coding	centrosomal protein 250 [Source:HGNC Symbol;Acc:HGNC:1859]	-	4233	2437	3083	1268	2200	1913	7.00831	6.19919	6.5858	3.54009	4.17725	3.92633
ENSG00000110852	1191	1306.06	1275.55	728.575	506.833	578.517	1.06115	3.83997e-17	2.79888e-15	CLEC2B	12	9852984	9870136	-	2638	protein_coding	C-type lectin domain family 2 member B [Source:HGNC Symbol;Acc:HGNC:2053]	-	1556	1109	1291	563	574	607	15.9131	17.4257	17.035	9.70918	6.73223	7.69556
ENSG00000248323	279.38	175.477	216.379	50.4697	40.6172	60.9969	2.14959	4.35931e-17	3.16428e-15	LUCAT1	5	91054834	91314547	-	16538	antisense	lung cancer associated transcript 1 [Source:HGNC Symbol;Acc:HGNC:48498]	-	365	149	219	39	46	64	0.595428	0.373454	0.460947	0.107283	0.0860591	0.129427
ENSG00000075426	2463.13	2560.31	2443.41	1285.04	1573.48	1490.61	0.777223	4.80894e-17	3.47629e-15	FOSL2	2	28392448	28417312	+	7157	protein_coding	FOS like 2, AP-1 transcription factor subunit [Source:HGNC Symbol;Acc:HGNC:3798]	TF_bZIP	3218	2174	2473	993	1782	1564	12.1304	12.5911	12.0277	6.312	7.70368	7.30857
ENSG00000158373	585.549	699.551	664.947	306.7	296.682	308.797	1.09427	5.35476e-17	3.85499e-15	HIST1H2BD	6	26158146	26171349	+	871	protein_coding	histone cluster 1 H2B family member d [Source:HGNC Symbol;Acc:HGNC:4747]	-	765	594	673	237	336	324	23.6953	28.2685	26.8959	12.3788	11.9356	12.4409
ENSG00000196562	2101.85	2462.56	2514.55	1197.04	1398.65	1365.76	0.834795	5.75773e-17	4.12818e-15	SULF2	20	47656348	47786616	-	6657	protein_coding	sulfatase 2 [Source:HGNC Symbol;Acc:HGNC:20392]	-	2746	2091	2545	925	1584	1433	11.1286	13.02	13.3076	6.32138	7.36204	7.19937
ENSG00000257093	2190.64	2092.77	2020.53	1338.09	1212.34	1260.92	0.727821	5.81852e-17	4.1548e-15	KIAA1147	7	141656728	141702153	-	7356	protein_coding	KIAA1147 [Source:HGNC Symbol;Acc:HGNC:29472]	-	2862	1777	2045	1034	1373	1323	10.4966	10.0134	9.67701	6.39481	5.77498	6.01513
ENSG00000228451	213.553	249.672	236.14	65.9988	74.1706	61.9499	1.7858	8.18841e-17	5.82338e-15	SDAD1P1	8	26375913	26382953	-	3987	transcribed_processed_pseudogene	SDA1 domain containing 1 pseudogene 1 [Source:HGNC Symbol;Acc:HGNC:31403]	-	279	212	239	51	84	65	1.88789	2.20406	2.08661	0.581933	0.651861	0.545248
ENSG00000162409	1471.91	1440.32	1547.26	917.513	758.483	815.833	0.842941	8.4324e-17	5.97272e-15	PRKAA2	1	56645322	56715335	+	9354	protein_coding	protein kinase AMP-activated catalytic subunit alpha 2 [Source:HGNC Symbol;Acc:HGNC:9377]	-	1923	1223	1566	709	859	856	5.54628	5.41955	5.82752	3.44824	2.8413	3.06057
ENSG00000059804	171.455	183.721	203.535	38.8228	48.5641	46.7007	2.04797	9.59284e-17	6.76739e-15	SLC2A3	12	7919230	7936275	-	6159	protein_coding	solute carrier family 2 member 3 [Source:HGNC Symbol;Acc:HGNC:11007]	-	224	156	206	30	55	49	0.9812	1.0499	1.16425	0.221595	0.276296	0.26608
ENSG00000175183	905.496	858.54	988.034	443.874	478.577	502.271	0.948132	1.24705e-16	8.7623e-15	CSRP2	12	76858715	76879060	-	5873	protein_coding	cysteine and glycine rich protein 2 [Source:HGNC Symbol;Acc:HGNC:2470]	-	1183	729	1000	343	542	527	5.43431	5.14519	5.92693	2.65695	2.85536	3.00108
ENSG00000168214	8217.59	9145.99	8802.39	5885.54	4812.26	5371.54	0.703841	1.30485e-16	9.13187e-15	RBPJ	4	26163455	26435131	+	9253	protein_coding	recombination signal binding protein for immunoglobulin kappa J region [Source:HGNC Symbol;Acc:HGNC:5724]	CSL	10736	7766	8909	4548	5450	5636	31.3025	34.7896	33.5147	22.3608	18.2237	20.3711
ENSG00000115884	12888.2	12073.7	10459.3	5428.73	7198.96	6882.16	0.859897	1.34717e-16	9.39065e-15	SDC1	2	20200797	20225433	-	3595	protein_coding	syndecan 1 [Source:HGNC Symbol;Acc:HGNC:10658]	-	16838	10252	10586	4195	8153	7221	126.36	118.207	102.5	53.0862	70.1682	67.1777
ENSG00000156650	7097.77	7905.87	7228.46	5006.85	3999.03	4265.97	0.744976	1.39312e-16	9.67256e-15	KAT6B	10	74824927	75032624	+	32495	protein_coding	lysine acetyltransferase 6B [Source:HGNC Symbol;Acc:HGNC:17582]	-	9273	6713	7316	3869	4529	4476	7.69881	8.56316	7.83694	5.41665	4.31229	4.60681
ENSG00000164849	192.887	155.456	205.511	32.3524	45.9151	45.7476	2.14638	1.48777e-16	1.02086e-14	GPR146	7	1044576	1059261	+	3160	protein_coding	G protein-coupled receptor 146 [Source:HGNC Symbol;Acc:HGNC:21718]	-	252	132	208	25	52	48	2.15146	1.73149	2.29121	0.359917	0.509141	0.50802
ENSG00000115902	928.459	1029.31	1004.83	516.344	555.397	528.957	0.885434	1.77135e-16	1.20603e-14	SLC1A4	2	64988477	65023865	+	6939	protein_coding	solute carrier family 1 member 4 [Source:HGNC Symbol;Acc:HGNC:10942]	-	1213	874	1017	399	629	555	4.71611	5.22094	5.10168	2.61592	2.80463	2.67499
ENSG00000156515	19985.2	18233.1	16246.2	11125.3	11593.6	11603.7	0.666189	1.93757e-16	1.31411e-14	HK1	10	69269984	69401884	+	6296	protein_coding	hexokinase 1 [Source:HGNC Symbol;Acc:HGNC:4922]	-	26110	15482	16443	8597	13130	12175	111.882	101.929	90.9088	62.1199	64.5241	64.6742
ENSG00000120129	1129	1009.29	836.865	468.462	476.811	500.365	1.0418	2.05018e-16	1.38424e-14	DUSP1	5	172768090	172771195	-	2019	protein_coding	dual specificity phosphatase 1 [Source:HGNC Symbol;Acc:HGNC:3064]	-	1475	857	847	362	540	525	19.7095	17.5946	14.6028	8.15682	8.27521	8.6966
ENSG00000221866	1285.91	1584	1536.39	829.514	679.014	788.194	0.940769	2.05674e-16	1.38424e-14	PLXNA4	7	132123332	132648688	-	16372	protein_coding	plexin A4 [Source:HGNC Symbol;Acc:HGNC:9102]	-	1680	1345	1555	641	769	827	2.76839	3.40529	3.30612	1.78117	1.45327	1.68939
ENSG00000196498	14471.9	13227.9	13873	9201.01	9673.08	9412.58	0.555557	2.11574e-16	1.41851e-14	NCOR2	12	124324415	124567589	-	13975	protein_coding	nuclear receptor corepressor 2 [Source:HGNC Symbol;Acc:HGNC:7673]	MYB	18907	11232	14041	7110	10955	9876	36.4998	33.315	34.9732	23.1455	24.2539	23.635
ENSG00000106123	2033.73	1947.91	2011.64	1253.98	1230	1256.15	0.680916	2.14502e-16	1.43268e-14	EPHB6	7	142855061	142871094	+	5325	protein_coding	EPH receptor B6 [Source:HGNC Symbol;Acc:HGNC:3396]	-	2657	1654	2036	969	1393	1318	13.4614	12.8751	13.3091	8.27853	8.09381	8.27794
ENSG00000131094	791.448	631.245	811.176	238.113	342.598	340.248	1.273	2.19395e-16	1.45981e-14	C1QL1	17	44959693	44968071	-	1295	protein_coding	complement C1q like 1 [Source:HGNC Symbol;Acc:HGNC:24182]	-	1034	536	821	184	388	357	21.5412	17.1565	22.068	6.46393	9.27008	9.21987
ENSG00000082641	12843	12875.7	12573.7	7805.98	8919.9	8678.71	0.591516	2.64041e-16	1.74367e-14	NFE2L1	17	48048329	48061487	+	5825	protein_coding	nuclear factor, erythroid 2 like 1 [Source:HGNC Symbol;Acc:HGNC:7781]	TF_bZIP	16779	10933	12726	6032	10102	9106	77.7123	77.7996	76.0476	47.1101	53.6578	52.2827
ENSG00000075618	36258.1	36183.5	36897.1	22748.9	26115.1	24679.9	0.571967	2.88083e-16	1.89531e-14	FSCN1	7	5592823	5606655	+	3692	protein_coding	fascin actin-bundling protein 1 [Source:HGNC Symbol;Acc:HGNC:11148]	-	47370	30724	37344	17579	29576	25895	346.148	344.945	352.086	216.611	247.856	234.575
ENSG00000189223	1710.72	1604.02	1582.83	1006.81	947.441	988.34	0.736617	3.99704e-16	2.61011e-14	PAX8-AS1	2	113211522	113276581	+	17274	processed_transcript	PAX8 antisense RNA 1 [Source:HGNC Symbol;Acc:HGNC:49271]	-	2235	1362	1602	778	1073	1037	3.49063	3.26827	3.22819	2.04897	1.92189	2.00776
ENSG00000155111	1288.97	1480.36	1402.02	839.867	716.1	777.71	0.839053	7.01721e-16	4.56534e-14	CDK19	6	110609978	110815958	-	7492	protein_coding	cyclin dependent kinase 19 [Source:HGNC Symbol;Acc:HGNC:19338]	-	1684	1257	1419	649	811	816	6.06407	6.95459	6.59287	3.9409	3.34923	3.64266
ENSG00000164970	1325.71	1072.88	1117.47	518.932	661.355	586.142	0.991437	7.14175e-16	4.62922e-14	FAM219A	9	34398184	34458570	-	3782	protein_coding	family with sequence similarity 219 member A [Source:HGNC Symbol;Acc:HGNC:19920]	-	1732	911	1131	401	749	615	12.3551	9.9846	10.4095	4.8236	6.12748	5.43851
ENSG00000138439	923.101	1134.12	1027.56	562.931	513.896	547.066	0.925019	8.34486e-16	5.35617e-14	FAM117B	2	202635188	202769757	+	5986	protein_coding	family with sequence similarity 117 member B [Source:HGNC Symbol;Acc:HGNC:14440]	-	1206	963	1040	435	582	574	5.43538	6.66843	6.04764	3.30599	3.00821	3.20702
ENSG00000158292	1923.51	1922	2001.76	1237.15	1231.76	1198.97	0.67305	8.35473e-16	5.35617e-14	GPR153	1	6247346	6260975	-	4082	protein_coding	G protein-coupled receptor 153 [Source:HGNC Symbol;Acc:HGNC:23618]	-	2513	1632	2026	956	1395	1258	16.6088	16.5722	17.2765	10.6545	10.5736	10.307
ENSG00000080200	1638.77	1686.46	1634.21	1061.16	887.398	829.176	0.839367	9.42856e-16	6.02262e-14	CRYBG3	3	97822040	97944963	+	10929	protein_coding	crystallin beta-gamma domain containing 3 [Source:HGNC Symbol;Acc:HGNC:34427]	-	2141	1432	1654	820	1005	870	5.28513	5.43121	5.26799	3.41336	2.84516	2.66235
ENSG00000011347	358.218	405.127	521.682	148.821	134.213	177.272	1.47971	1.18372e-15	7.50655e-14	SYT7	11	61515313	61581148	-	5953	protein_coding	synaptotagmin 7 [Source:HGNC Symbol;Acc:HGNC:11514]	-	468	344	528	115	152	186	2.12095	2.39528	3.08736	0.878842	0.790004	1.04497
ENSG00000130720	422.514	493.455	388.297	159.174	198.671	154.398	1.34216	1.60567e-15	1.01094e-13	FIBCD1	9	130902438	130939286	-	3831	protein_coding	fibrinogen C domain containing 1 [Source:HGNC Symbol;Acc:HGNC:25922]	-	552	419	393	123	225	162	3.88729	4.53352	3.57084	1.46064	1.81716	1.41426
ENSG00000187678	9877.03	10373.1	10342.7	7197.75	6625.91	7119.48	0.546859	2.13368e-15	1.31973e-13	SPRY4	5	142310427	142326455	-	6565	protein_coding	sprouty RTK signaling antagonist 4 [Source:HGNC Symbol;Acc:HGNC:15533]	-	12904	8808	10468	5562	7504	7470	53.0285	55.613	55.5033	38.543	35.3655	38.0551
ENSG00000099194	22539.4	24538.5	24124.8	16974.6	15946.7	16390	0.530021	2.41774e-15	1.49018e-13	SCD	10	100347124	100364834	+	5362	protein_coding	stearoyl-CoA desaturase [Source:HGNC Symbol;Acc:HGNC:10571]	-	29447	20836	24417	13117	18060	17197	148.161	161.073	158.509	111.29	104.211	107.264
ENSG00000173221	3704.65	3701.5	3972.88	2449.72	2463.52	2589.51	0.6006	2.54853e-15	1.5653e-13	GLRX	5	95751319	95823005	-	6508	protein_coding	glutaredoxin [Source:HGNC Symbol;Acc:HGNC:4330]	-	4840	3143	4021	1893	2790	2717	20.064	20.0185	21.5068	13.2328	13.2641	13.9627
ENSG00000169926	3462.01	3644.97	3567.79	2247.84	2347.85	2439.87	0.600438	2.91371e-15	1.77716e-13	KLF13	15	31326855	31435665	+	9409	protein_coding	Kruppel like factor 13 [Source:HGNC Symbol;Acc:HGNC:13672]	zf-C2H2	4523	3095	3611	1737	2659	2560	12.9689	13.6349	13.359	8.39857	8.74373	9.09962
ENSG00000112379	2043.68	2070.39	2102.54	1366.56	1047.22	1140.83	0.809457	3.26074e-15	1.97511e-13	ARFGEF3	6	138161921	138344663	+	14877	protein_coding	ARFGEF family member 3 [Source:HGNC Symbol;Acc:HGNC:21213]	-	2670	1758	2128	1056	1186	1197	4.8419	4.89821	4.97904	3.22922	2.46656	2.69095
ENSG00000179335	1329.54	1486.25	1509.72	747.987	864.441	854.909	0.806352	4.26269e-15	2.54688e-13	CLK3	15	74598500	74645414	+	20443	protein_coding	CDC like kinase 3 [Source:HGNC Symbol;Acc:HGNC:2071]	-	1737	1262	1528	578	979	897	2.29232	2.55887	2.60177	1.28627	1.4817	1.46749
ENSG00000031081	4388.17	4543.55	3911.63	2831.48	2662.2	2778.22	0.635005	8.00558e-15	4.73488e-13	ARHGAP31	3	119294373	119420714	+	9384	protein_coding	Rho GTPase activating protein 31 [Source:HGNC Symbol;Acc:HGNC:29216]	-	5733	3858	3959	2188	3015	2915	16.4821	17.0415	14.6854	10.6074	9.94079	10.3891
ENSG00000171604	1815.59	1839.56	1951.37	1206.1	1178.78	1109.38	0.682732	8.16955e-15	4.81565e-13	CXXC5	5	139647299	139683882	+	3852	protein_coding	CXXC finger protein 5 [Source:HGNC Symbol;Acc:HGNC:26943]	-	2372	1562	1975	932	1335	1164	16.613	16.8085	17.8472	11.0072	10.723	10.1063
ENSG00000124249	1924.28	1750.06	1797.23	1053.39	1162.89	1139.88	0.704499	8.33438e-15	4.89638e-13	KCNK15	20	44745780	44752313	+	2599	protein_coding	potassium two pore domain channel subfamily K member 15 [Source:HGNC Symbol;Acc:HGNC:13814]	-	2514	1486	1819	814	1317	1196	26.0963	23.6999	24.3622	14.2484	15.6784	15.3905
ENSG00000089094	3544.68	3294.02	3217.04	2174.08	2107.68	2273.09	0.617942	9.39508e-15	5.4647e-13	KDM2B	12	121429097	121581015	-	13623	protein_coding	lysine demethylase 2B [Source:HGNC Symbol;Acc:HGNC:13610]	-	4631	2797	3256	1680	2387	2385	9.17111	8.51047	8.31958	5.61029	5.42127	5.85521
ENSG00000134986	1887.54	1934.95	1904.93	1268.21	989.825	1066.49	0.787739	9.44327e-15	5.4746e-13	NREP	5	111662621	111997464	-	9337	protein_coding	neuronal regeneration related protein [Source:HGNC Symbol;Acc:HGNC:16834]	-	2466	1643	1928	980	1121	1119	7.12534	7.29397	7.18769	4.77494	3.71467	4.0082
ENSG00000114270	325.305	317.978	246.02	86.7043	114.788	100.073	1.55271	1.01371e-14	5.85754e-13	COL7A1	3	48564073	48595267	-	11071	protein_coding	collagen type VII alpha 1 chain [Source:HGNC Symbol;Acc:HGNC:2214]	-	425	270	249	67	130	105	1.03567	1.01091	0.782892	0.275319	0.363311	0.317197
ENSG00000149256	1849.26	2143.41	1894.06	1251.39	1131.98	1166.56	0.729857	1.03821e-14	5.95989e-13	TENM4	11	78652831	79440948	-	16330	protein_coding	teneurin transmembrane protein 4 [Source:HGNC Symbol;Acc:HGNC:29945]	-	2416	1820	1917	967	1282	1224	3.99145	4.61976	4.08626	2.69395	2.42898	2.50681
ENSG00000166046	307.7	297.957	384.345	134.586	118.32	120.088	1.41283	1.25093e-14	7.13437e-13	TCP11L2	12	106301929	106347015	+	6558	protein_coding	t-complex 11 like 2 [Source:HGNC Symbol;Acc:HGNC:28627]	-	402	253	389	104	134	126	1.65377	1.59913	2.06475	0.721458	0.632201	0.642578
ENSG00000142235	302.342	275.581	256.889	60.8224	112.139	78.1522	1.71821	1.25575e-14	7.13868e-13	LMTK3	19	48485271	48513935	-	5667	protein_coding	lemur tyrosine kinase 3 [Source:HGNC Symbol;Acc:HGNC:19295]	-	395	234	260	47	127	82	1.88046	1.71158	1.59702	0.377306	0.693382	0.483935
ENSG00000254615	1190.23	1064.64	1137.23	522.814	640.163	665.247	0.888797	1.29082e-14	7.31438e-13	AC027031.2	8	106270144	106272899	+	1419	lincRNA	novel transcript	-	1555	904	1151	404	725	698	29.5643	26.4071	28.2347	12.9523	15.808	16.4513
ENSG00000280719	127.06	150.745	173.894	16.8232	39.7343	25.7331	2.42378	1.59768e-14	9.02405e-13	PCAT5	10	35778302	35800920	+	3550	lincRNA	prostate cancer associated transcript 5 [Source:HGNC Symbol;Acc:HGNC:48665]	-	166	128	176	13	45	27	1.26154	1.49457	1.72573	0.166596	0.392198	0.254368
ENSG00000183258	5870.04	5167.73	5383.8	3377.59	3670.56	3715.09	0.609379	1.72733e-14	9.66316e-13	DDX41	5	177511577	177517469	-	4536	protein_coding	DEAD-box helicase 41 [Source:HGNC Symbol;Acc:HGNC:18674]	-	7669	4388	5449	2610	4157	3898	45.6127	40.0984	41.8151	26.1768	28.3549	28.7406
ENSG00000138640	1466.55	1622.86	1431.66	957.63	869.739	821.551	0.772442	1.83981e-14	1.02597e-12	FAM13A	4	88725955	89111398	-	13215	protein_coding	family with sequence similarity 13 member A [Source:HGNC Symbol;Acc:HGNC:19367]	-	1916	1378	1449	740	985	862	3.91154	4.32231	3.81672	2.5475	2.30617	2.18156
ENSG00000125844	9908.41	10162.3	9587.88	5365.32	6738.05	6525.71	0.670126	1.85654e-14	1.03202e-12	RRBP1	20	17613678	17682295	-	6980	protein_coding	ribosome binding protein 1 [Source:HGNC Symbol;Acc:HGNC:10448]	-	12945	8629	9704	4146	7631	6847	50.0341	51.2435	48.3933	27.0223	33.8258	32.8074
ENSG00000214135	778.436	827.92	739.049	450.345	407.938	371.7	0.93386	2.06508e-14	1.14433e-12	AC132008.2	3	197578213	197627906	-	3502	transcribed_unprocessed_pseudogene	succinate dehydrogenase complex flavoprotein subunit A pseudogene [Source:NCBI gene;Acc:220729]	-	1017	703	748	348	462	390	7.83474	8.32096	7.4349	4.52077	4.08176	3.72456
ENSG00000159899	2344.49	2415.45	2148.97	1481.74	1485.18	1438.19	0.649212	2.29795e-14	1.26936e-12	NPR2	9	35792154	35809732	+	3865	protein_coding	natriuretic peptide receptor 2 [Source:HGNC Symbol;Acc:HGNC:7944]	-	3063	2051	2175	1145	1682	1509	21.3805	21.9963	19.5884	13.4774	13.4647	13.0577
ENSG00000225138	1071.59	806.722	1036.45	342.935	535.088	386.949	1.20086	2.32323e-14	1.27531e-12	SLC9A3-AS1	5	473236	480884	+	4302	processed_transcript	SLC9A3 antisense RNA 1 [Source:HGNC Symbol;Acc:HGNC:40550]	-	1400	685	1049	265	606	406	8.77965	6.60016	8.48779	2.80236	4.35837	3.15633
ENSG00000044524	607.746	505.232	472.28	181.173	212.799	264.002	1.26506	2.60077e-14	1.4057e-12	EPHA3	3	89107524	89482134	+	6674	protein_coding	EPH receptor A3 [Source:HGNC Symbol;Acc:HGNC:3387]	-	794	429	478	140	241	277	3.20962	2.66443	2.49305	0.954313	1.11726	1.3881
ENSG00000129646	174.517	184.898	144.253	46.5874	30.9044	45.7476	2.04219	3.11985e-14	1.67083e-12	QRICH2	17	76274049	76307998	-	5775	protein_coding	glutamine rich 2 [Source:HGNC Symbol;Acc:HGNC:25326]	-	228	157	146	36	35	48	1.06513	1.12689	0.880016	0.283596	0.187516	0.277981
ENSG00000174282	2675.16	3103.23	3068.83	1454.56	1836.61	1834.67	0.784796	3.46459e-14	1.84982e-12	ZBTB4	17	7459366	7484263	-	6126	protein_coding	zinc finger and BTB domain containing 4 [Source:HGNC Symbol;Acc:HGNC:23847]	ZBTB	3495	2635	3106	1124	2080	1925	15.3918	17.8294	17.6488	8.34715	10.5053	10.5095
ENSG00000106086	1686.99	1707.66	1545.29	1067.63	1001.3	964.513	0.704886	4.39514e-14	2.33955e-12	PLEKHA8	7	30027404	30130483	+	10886	protein_coding	pleckstrin homology domain containing A8 [Source:HGNC Symbol;Acc:HGNC:30037]	-	2204	1450	1564	825	1134	1012	5.46214	5.5212	5.00101	3.44774	3.22305	3.10913
ENSG00000136068	14388.4	15312.4	14329.5	10273.8	9915.02	10708.8	0.510902	5.032e-14	2.65442e-12	FLNB	3	58008400	58172251	+	13952	protein_coding	filamin B [Source:HGNC Symbol;Acc:HGNC:3755]	-	18798	13002	14503	7939	11229	11236	36.3492	38.6285	36.1835	25.8868	24.9015	26.9341
ENSG00000124788	1765.83	1745.35	1778.46	1158.21	1068.41	1137.97	0.653943	5.19914e-14	2.73437e-12	ATXN1	6	16299112	16761491	-	17812	protein_coding	ataxin 1 [Source:HGNC Symbol;Acc:HGNC:10548]	-	2307	1482	1800	895	1210	1194	3.49425	3.44881	3.51762	2.28591	2.10181	2.24191
ENSG00000097007	4031.49	4000.63	3911.63	2771.95	2721.36	2763.92	0.532743	6.4215e-14	3.36717e-12	ABL1	9	130713946	130887675	+	6276	protein_coding	ABL proto-oncogene 1, non-receptor tyrosine kinase [Source:HGNC Symbol;Acc:HGNC:76]	-	5267	3397	3959	2142	3082	2900	22.6412	22.4361	21.958	15.5269	15.194	15.454
ENSG00000067225	79157.8	77594.9	76418.5	54581	57736.5	57090.2	0.460859	6.55662e-14	3.42778e-12	PKM	15	72199029	72231822	-	8571	protein_coding	pyruvate kinase M1/2 [Source:HGNC Symbol;Acc:HGNC:9021]	-	103417	65887	77344	42177	65388	59901	325.522	318.641	314.112	223.869	236.041	233.738
ENSG00000244165	340.614	306.201	234.164	81.5279	91.8303	117.228	1.5953	7.77167e-14	4.02705e-12	P2RY11	19	10111538	10115372	+	2295	protein_coding	purinergic receptor P2Y11 [Source:HGNC Symbol;Acc:HGNC:8540]	-	445	260	237	63	104	123	5.23115	4.69596	3.59464	1.24884	1.40208	1.79246
ENSG00000164105	957.545	855.007	942.584	310.583	429.13	517.52	1.12676	8.21354e-14	4.21869e-12	SAP30	4	173369969	173377532	+	1320	protein_coding	Sin3A associated protein 30 [Source:HGNC Symbol;Acc:HGNC:10532]	-	1251	726	954	240	486	543	25.5684	22.798	25.1573	8.27154	11.3916	13.7579
ENSG00000163872	4786.96	5258.41	5345.26	3631.23	3021.57	3092.73	0.660073	8.39673e-14	4.2877e-12	YEATS2	3	183697818	183812625	+	10212	protein_coding	YEATS domain containing 2 [Source:HGNC Symbol;Acc:HGNC:25489]	-	6254	4465	5410	2806	3422	3245	16.5222	18.1236	18.4406	12.5005	10.3679	10.6275
ENSG00000130522	3033.37	2980.75	2807	1681.03	2021.15	1859.45	0.663909	8.75597e-14	4.45818e-12	JUND	19	18279760	18281622	-	1863	protein_coding	JunD proto-oncogene, AP-1 transcription factor subunit [Source:HGNC Symbol;Acc:HGNC:6206]	TF_bZIP	3963	2531	2841	1299	2289	1951	57.3893	56.3136	53.0821	31.7209	38.015	35.0244
ENSG00000169032	3045.62	2908.91	2838.62	1745.73	2009.67	1927.12	0.628699	9.31414e-14	4.72868e-12	MAP2K1	15	66386817	66492312	+	3759	protein_coding	mitogen-activated protein kinase kinase 1 [Source:HGNC Symbol;Acc:HGNC:6840]	-	3979	2470	2873	1349	2276	2022	28.5576	27.237	26.6044	16.3263	18.7336	17.9902
ENSG00000130589	1766.6	2088.05	1893.07	1105.16	1197.33	1208.5	0.708521	1.0385e-13	5.24205e-12	HELZ2	20	63558086	63574239	-	12066	protein_coding	helicase with zinc finger 2 [Source:HGNC Symbol;Acc:HGNC:30021]	-	2308	1773	1916	854	1356	1268	5.1605	6.09087	5.52741	3.21991	3.47711	3.51465
ENSG00000167548	7377.15	8323.95	6424.2	4612.15	4776.06	4398.45	0.682138	1.32159e-13	6.59516e-12	KMT2D	12	49018975	49059774	-	20485	protein_coding	lysine methyltransferase 2D [Source:HGNC Symbol;Acc:HGNC:7133]	-	9638	7068	6502	3564	5409	4615	12.6932	14.3019	11.0484	7.91499	8.16964	7.53464
ENSG00000099326	716.437	584.137	700.516	319.641	348.778	348.826	0.976334	1.33614e-13	6.64889e-12	MZF1	19	58561931	58573575	-	6691	protein_coding	myeloid zinc finger 1 [Source:HGNC Symbol;Acc:HGNC:13108]	zf-C2H2	936	496	709	247	395	366	3.77402	3.07273	3.68846	1.6794	1.82653	1.82943
ENSG00000277443	6207.59	6242.97	6508.18	3790.4	4484.67	4293.61	0.592085	1.34396e-13	6.66895e-12	MARCKS	6	113857362	113863471	+	4275	protein_coding	myristoylated alanine rich protein kinase C substrate [Source:HGNC Symbol;Acc:HGNC:6759]	-	8110	5301	6587	2929	5079	4505	51.1805	51.3991	53.6341	31.1697	36.759	35.244
ENSG00000183111	251.824	250.849	274.673	90.5866	98.8942	101.979	1.41139	1.69875e-13	8.33525e-12	ARHGEF37	5	149551947	149634968	+	5324	protein_coding	Rho guanine nucleotide exchange factor 37 [Source:HGNC Symbol;Acc:HGNC:34430]	-	329	213	278	70	112	107	1.66716	1.65835	1.81759	0.598148	0.650881	0.672159
ENSG00000124313	2561.87	2380.12	2288.29	1495.97	1644.12	1452.49	0.654645	1.902e-13	9.30658e-12	IQSEC2	X	53225828	53321350	-	13115	protein_coding	IQ motif and Sec7 domain 2 [Source:HGNC Symbol;Acc:HGNC:29059]	-	3347	2021	2316	1156	1862	1524	6.88505	6.38752	6.14695	4.00994	4.39272	3.88636
ENSG00000131409	433.23	473.434	492.041	187.644	239.289	216.348	1.11313	2.05285e-13	1.00168e-11	LRRC4B	19	50516892	50568045	-	3121	protein_coding	leucine rich repeat containing 4B [Source:HGNC Symbol;Acc:HGNC:25042]	-	566	402	498	145	271	227	4.89263	5.33908	5.55425	2.1136	2.68656	2.43253
ENSG00000108821	1176.46	1065.81	991.986	575.872	619.854	648.092	0.810123	2.28874e-13	1.11368e-11	COL1A1	17	50183289	50201632	-	9819	protein_coding	collagen type I alpha 1 chain [Source:HGNC Symbol;Acc:HGNC:2197]	-	1537	905	1004	445	702	680	4.22305	3.82046	3.55923	2.06178	2.21203	2.31616
ENSG00000116685	5849.37	5926.17	5616.97	3751.58	4093.51	4131.58	0.537513	2.4601e-13	1.19376e-11	KIAA2013	1	11919591	11926428	-	3281	protein_coding	KIAA2013 [Source:HGNC Symbol;Acc:HGNC:28513]	-	7642	5032	5685	2899	4636	4335	62.8377	63.5724	60.3134	40.1967	43.7179	44.1885
ENSG00000206530	847.324	686.597	544.407	344.229	295.799	268.767	1.19904	2.46723e-13	1.19392e-11	CFAP44	3	113286947	113441610	-	12143	protein_coding	cilia and flagella associated protein 44 [Source:HGNC Symbol;Acc:HGNC:25631]	-	1107	583	551	266	335	282	2.45947	1.99011	1.57948	0.996562	0.853573	0.776694
ENSG00000189143	14501	14705.9	14539.9	8828.31	10640.8	9998.72	0.569563	2.69167e-13	1.29895e-11	CLDN4	7	73799542	73832693	+	4702	protein_coding	claudin 4 [Source:HGNC Symbol;Acc:HGNC:2046]	-	18945	12487	14716	6822	12051	10491	108.701	110.08	108.942	66.0052	79.298	74.621
ENSG00000171843	822.065	778.457	820.068	468.462	307.278	404.104	1.04356	2.76224e-13	1.32936e-11	MLLT3	9	20341665	20622543	-	8129	protein_coding	MLLT3, super elongation complex subunit [Source:HGNC Symbol;Acc:HGNC:7136]	-	1074	661	830	362	348	424	3.5644	3.37053	3.55411	2.02591	1.32454	1.74444
ENSG00000186951	1235.39	1393.21	1190.58	802.338	683.429	731.009	0.786218	2.81441e-13	1.34922e-11	PPARA	22	46150521	46243756	+	13219	protein_coding	peroxisome proliferator activated receptor alpha [Source:HGNC Symbol;Acc:HGNC:9232]	THR-like	1614	1183	1205	620	774	767	3.29401	3.70954	3.17306	2.13374	1.81161	1.94054
ENSG00000105643	2300.86	2467.27	2434.52	1304.45	1602.62	1543.98	0.691659	2.81888e-13	1.34922e-11	ARRDC2	19	18001132	18014102	+	4637	protein_coding	arrestin domain containing 2 [Source:HGNC Symbol;Acc:HGNC:25225]	-	3006	2095	2464	1008	1815	1620	17.4893	18.7275	18.4967	9.88945	12.1105	11.6843
ENSG00000249328	332.959	395.706	468.328	146.233	184.544	145.821	1.3221	3.01141e-13	1.43746e-11	AC036214.1	8	79769372	79871759	-	2455	lincRNA	uncharacterized LOC101927040 [Source:NCBI gene;Acc:101927040]	-	435	336	474	113	209	153	4.78033	5.67312	6.72073	2.094	2.634	2.08433
ENSG00000181788	2322.3	2321.24	2355.47	1503.74	1524.91	1621.18	0.589405	3.21135e-13	1.52874e-11	SIAH2	3	150741127	150763477	-	2617	protein_coding	siah E3 ubiquitin protein ligase 2 [Source:HGNC Symbol;Acc:HGNC:10858]	-	3034	1971	2384	1162	1727	1701	31.2775	31.2189	31.7097	20.2	20.4179	21.7384
ENSG00000173599	2643.77	2852.38	2639.04	1471.39	1698.86	1850.87	0.693958	3.61464e-13	1.71607e-11	PC	11	66848233	66958376	-	5927	protein_coding	pyruvate carboxylase [Source:HGNC Symbol;Acc:HGNC:8636]	-	3454	2422	2671	1137	1924	1942	15.722	16.9384	15.6866	8.72719	10.0437	10.9582
ENSG00000071246	302.342	272.048	297.398	119.057	121.852	113.416	1.30064	3.71438e-13	1.75867e-11	VASH1	14	76762189	76783015	+	6502	protein_coding	vasohibin 1 [Source:HGNC Symbol;Acc:HGNC:19964]	-	395	231	301	92	138	119	1.63897	1.47265	1.61142	0.643709	0.65668	0.612106
ENSG00000133874	253.355	276.759	272.697	98.3512	107.724	107.698	1.35034	4.85237e-13	2.28517e-11	RNF122	8	33547755	33567125	-	1868	protein_coding	ring finger protein 122 [Source:HGNC Symbol;Acc:HGNC:21147]	-	331	235	276	76	122	113	4.78047	5.21465	5.14306	1.85091	2.02071	2.02315
ENSG00000154229	8136.45	8641.93	8231.31	6109.42	5819.74	5911.93	0.487328	5.54727e-13	2.59849e-11	PRKCA	17	66302636	66810743	+	11152	protein_coding	protein kinase C alpha [Source:HGNC Symbol;Acc:HGNC:9393]	-	10630	7338	8331	4721	6591	6203	25.7158	27.2746	26.0036	19.2588	18.2861	18.6027
ENSG00000164442	2387.36	2136.34	2179.6	1467.5	1492.24	1385.77	0.626434	5.70003e-13	2.66295e-11	CITED2	6	139371807	139374620	-	2535	protein_coding	Cbp/p300 interacting transactivator with Glu/Asp rich carboxy-terminal domain 2 [Source:HGNC Symbol;Acc:HGNC:1987]	-	3119	1814	2206	1134	1690	1454	33.1938	29.6615	30.2912	20.3509	20.6267	19.1828
ENSG00000175745	1460.43	1657.02	1485.02	933.042	950.09	982.621	0.681652	6.99417e-13	3.25025e-11	NR2F1	5	93583224	93594615	+	4314	protein_coding	nuclear receptor subfamily 2 group F member 1 [Source:HGNC Symbol;Acc:HGNC:7975]	RXR-like	1908	1407	1503	721	1076	1031	11.9321	13.5191	12.1274	7.60333	7.7171	7.99291
ENSG00000234715	578.66	471.078	503.897	208.349	265.778	255.424	1.08721	7.02507e-13	3.256e-11	AC005064.1	7	103445207	103514007	+	2725	antisense	uncharacterized LOC101927870 [Source:NCBI gene;Acc:101927870]	-	756	400	510	161	301	268	7.48471	6.08454	6.51468	2.68787	3.4176	3.28923
ENSG00000167552	3264.53	4313.9	4075.64	2363.02	2268.38	2436.06	0.720694	7.16025e-13	3.30992e-11	TUBA1A	12	49184796	49189324	-	3421	protein_coding	tubulin alpha 1a [Source:HGNC Symbol;Acc:HGNC:20766]	-	4265	3663	4125	1826	2569	2556	33.6346	44.3831	41.9721	24.2827	23.2345	24.9882
ENSG00000049618	3039.5	3124.43	3057.97	2184.43	1937.27	2084.38	0.572342	8.24373e-13	3.7655e-11	ARID1B	6	156776020	157210779	+	44677	protein_coding	AT-rich interaction domain 1B [Source:HGNC Symbol;Acc:HGNC:18040]	ARID	3971	2653	3095	1688	2194	2187	2.39792	2.46143	2.41138	1.71885	1.51941	1.63716
ENSG00000141753	37169.7	37645	38729.9	21476.8	26704.1	26443.1	0.605349	8.25297e-13	3.7655e-11	IGFBP4	17	40443461	40457731	+	2200	protein_coding	insulin like growth factor binding protein 4 [Source:HGNC Symbol;Acc:HGNC:5473]	-	48561	31965	39199	16596	30243	27745	595.504	602.263	620.214	343.186	425.328	421.783
ENSG00000214517	3471.96	3223.35	2991.77	2198.67	2014.09	2141.56	0.609522	8.47506e-13	3.85681e-11	PPME1	11	74171099	74254703	+	7917	protein_coding	protein phosphatase methylesterase 1 [Source:HGNC Symbol;Acc:HGNC:30178]	-	4536	2737	3028	1699	2281	2247	15.4572	14.3301	13.3133	9.76296	8.91428	9.49225
ENSG00000100416	2689.7	2427.23	2394.01	1659.03	1677.67	1606.89	0.604347	8.84648e-13	4.01543e-11	TRMU	22	46330875	46357340	+	9219	protein_coding	tRNA 5-methylaminomethyl-2-thiouridylate methyltransferase [Source:HGNC Symbol;Acc:HGNC:25481]	-	3514	2061	2423	1282	1900	1686	10.2834	9.26677	9.1487	6.32635	6.37663	6.11646
ENSG00000219607	163.035	187.254	246.02	54.352	66.2238	52.4192	1.77858	9.24007e-13	4.18327e-11	PPP1R3G	6	5084581	5089487	+	4907	protein_coding	protein phosphatase 1 regulatory subunit 3G [Source:HGNC Symbol;Acc:HGNC:14945]	-	213	159	249	42	75	55	1.17107	1.34312	1.76633	0.389388	0.472897	0.374864
ENSG00000162636	1512.48	1618.15	1565.05	1037.86	933.314	1007.4	0.65747	1.08586e-12	4.86585e-11	FAM102B	1	108560089	108644900	+	9355	protein_coding	family with sequence similarity 102 member B [Source:HGNC Symbol;Acc:HGNC:27637]	-	1976	1374	1584	802	1057	1057	5.69853	6.08803	5.89388	3.90013	3.49585	3.77883
ENSG00000166925	2776.19	2590.93	2600.51	1419.62	1817.18	1682.18	0.693979	1.17518e-12	5.23938e-11	TSC22D4	7	100463359	100479279	-	3715	protein_coding	TSC22 domain family member 4 [Source:HGNC Symbol;Acc:HGNC:21696]	TSC22	3627	2200	2632	1097	2058	1765	26.3396	24.547	24.6613	13.4337	17.1399	15.8896
ENSG00000231290	3115.27	3593.15	3633.99	1924.32	2285.16	2269.27	0.672754	1.25382e-12	5.55462e-11	APCDD1L-DT	20	58515379	58619888	+	4940	processed_transcript	APCDD1L divergent transcript [Source:HGNC Symbol;Acc:HGNC:27152]	-	4070	3051	3678	1487	2588	2381	22.2273	25.6005	25.9164	13.6941	16.2091	16.1198
ENSG00000188559	1356.33	1612.27	1290.37	905.866	747.887	751.024	0.826219	1.25537e-12	5.55462e-11	RALGAPA2	20	20389552	20712488	-	11471	protein_coding	Ral GTPase activating protein catalytic alpha subunit 2 [Source:HGNC Symbol;Acc:HGNC:16207]	-	1772	1369	1306	700	847	788	4.16756	4.94693	3.96307	2.77617	2.28457	2.29748
ENSG00000137266	678.165	687.774	833.901	399.875	359.374	403.151	0.921504	1.42293e-12	6.24879e-11	SLC22A23	6	3268962	3457022	-	8898	protein_coding	solute carrier family 22 member 23 [Source:HGNC Symbol;Acc:HGNC:21106]	-	886	584	844	309	407	423	2.68634	2.72054	3.30172	1.57985	1.41522	1.58992
ENSG00000168140	684.289	754.903	669.887	283.407	418.534	303.078	1.06273	1.44443e-12	6.32738e-11	VASN	16	4371848	4383528	+	2806	protein_coding	vasorin [Source:HGNC Symbol;Acc:HGNC:18517]	-	894	641	678	219	474	318	8.59547	9.46901	8.41069	3.55063	5.22652	3.79023
ENSG00000233818	639.129	601.803	624.437	370.111	314.342	299.266	0.929009	1.48805e-12	6.50225e-11	AP000695.2	21	36445731	36532408	+	1178	antisense	novel transcript	-	835	511	632	286	356	314	19.1232	17.9808	18.675	11.0451	9.35032	8.91479
ENSG00000240849	2166.91	2221.13	2303.11	1505.03	1505.49	1495.38	0.570207	1.58767e-12	6.92034e-11	TMEM189	20	50118254	50153734	-	7931	protein_coding	transmembrane protein 189 [Source:HGNC Symbol;Acc:HGNC:16735]	-	2831	1886	2331	1163	1705	1569	9.63012	9.85707	10.2307	6.67115	6.65148	6.6164
ENSG00000257365	980.508	1035.19	1069.05	574.578	655.174	595.672	0.754011	1.62816e-12	7.07926e-11	FNTB	14	64986720	65062652	+	3948	protein_coding	farnesyltransferase, CAAX box, beta [Source:HGNC Symbol;Acc:HGNC:3785]	-	1281	879	1082	444	742	625	8.7537	9.22881	9.53981	5.11628	5.81498	5.29455
ENSG00000105137	2675.16	2250.58	2392.03	1275.98	1596.43	1535.41	0.730189	1.68104e-12	7.29113e-11	SYDE1	19	15107403	15114988	+	3965	protein_coding	synapse defective Rho GTPase homolog 1 [Source:HGNC Symbol;Acc:HGNC:25824]	-	3495	1911	2421	986	1808	1611	23.7806	19.978	21.254	11.3131	14.1084	13.5887
ENSG00000130508	9166.72	10147	9515.76	6713.76	6700.08	7022.26	0.496057	1.75475e-12	7.55488e-11	PXDN	2	1631887	1744852	-	11257	protein_coding	peroxidasin [Source:HGNC Symbol;Acc:HGNC:14966]	-	11976	8616	9631	5188	7588	7368	28.7018	31.7261	29.7809	20.9665	20.8558	21.8904
ENSG00000155760	991.224	1061.1	937.644	499.52	618.088	577.564	0.81418	1.78278e-12	7.6568e-11	FZD7	2	202034587	202038445	+	3859	protein_coding	frizzled class receptor 7 [Source:HGNC Symbol;Acc:HGNC:4045]	-	1295	901	949	386	700	606	9.05346	9.67796	8.56014	4.55052	5.61235	5.252
ENSG00000169239	1024.14	1004.57	927.764	529.285	547.45	629.03	0.791976	1.87266e-12	8.02322e-11	CA5B	X	15688830	15788409	+	8520	protein_coding	carbonic anhydrase 5B [Source:HGNC Symbol;Acc:HGNC:1378]	-	1338	853	939	409	620	660	4.23678	4.14996	3.83633	2.1839	2.25151	2.59078
ENSG00000115461	3636.53	3796.89	3212.1	2005.85	2321.36	2395.08	0.661803	2.01786e-12	8.60332e-11	IGFBP5	2	216672105	216695525	-	6442	protein_coding	insulin like growth factor binding protein 5 [Source:HGNC Symbol;Acc:HGNC:5474]	-	4751	3224	3251	1550	2629	2513	19.8968	20.7448	17.5665	10.9461	12.6268	13.0466
ENSG00000213672	2274.07	2052.72	2111.43	1382.09	1448.09	1421.99	0.598789	2.03016e-12	8.63482e-11	NCKIPSD	3	48673844	48686364	-	3431	protein_coding	NCK interacting protein with SH3 domain [Source:HGNC Symbol;Acc:HGNC:15486]	-	2971	1743	2137	1068	1640	1492	23.3615	21.0577	21.6807	14.1612	14.7892	14.5437
ENSG00000149506	174.517	116.592	186.738	31.0583	32.6704	49.56	2.07261	2.18193e-12	9.23563e-11	ZP1	11	60867562	60875693	+	2436	protein_coding	zona pellucida glycoprotein 1 [Source:HGNC Symbol;Acc:HGNC:13187]	-	228	99	189	24	37	52	2.52509	1.68458	2.70069	0.448211	0.469944	0.713925
ENSG00000104936	538.093	466.368	401.142	210.937	203.969	235.41	1.11358	2.47836e-12	1.04651e-10	DMPK	19	45769717	45782552	-	5807	protein_coding	DM1 protein kinase [Source:HGNC Symbol;Acc:HGNC:2933]	-	703	396	406	163	231	247	3.26605	2.82668	2.43368	1.27698	1.23078	1.42256
ENSG00000183864	2124.05	2143.41	2068.94	1277.27	1424.25	1450.58	0.60803	2.70229e-12	1.13561e-10	TOB2	22	41433492	41447023	-	4565	protein_coding	transducer of ERBB2, 2 [Source:HGNC Symbol;Acc:HGNC:11980]	-	2775	1820	2094	987	1613	1522	16.3999	16.5259	15.9671	9.83615	10.9324	11.1507
ENSG00000145730	12360.1	12334	12049.1	9075.48	9044.4	9035.16	0.436283	2.78046e-12	1.16567e-10	PAM	5	102753981	103031105	+	8846	protein_coding	peptidylglycine alpha-amidating monooxygenase [Source:HGNC Symbol;Acc:HGNC:8596]	-	16148	10473	12195	7013	10243	9480	49.2483	49.0748	47.9871	36.0666	35.8263	35.8416
ENSG00000169047	3286.73	3582.55	3432.43	2184.43	2328.43	2453.22	0.563056	3.11225e-12	1.29549e-10	IRS1	2	226731317	226799759	-	9953	protein_coding	insulin receptor substrate 1 [Source:HGNC Symbol;Acc:HGNC:6125]	-	4294	3042	3474	1688	2637	2574	11.6393	12.6689	12.1497	7.71556	8.19743	8.6493
ENSG00000109089	2343.73	2573.27	2256.67	1517.97	1584.96	1619.28	0.601845	3.30934e-12	1.37104e-10	CDR2L	17	74987632	75005800	+	3536	protein_coding	cerebellar degeneration related protein 2 like [Source:HGNC Symbol;Acc:HGNC:29999]	-	3062	2185	2284	1173	1795	1699	23.3621	25.6138	22.484	15.0916	15.7063	16.0697
ENSG00000135414	1874.52	2543.82	2403.89	1219.04	1400.41	1327.63	0.78687	3.46721e-12	1.43306e-10	GDF11	12	55743280	55757278	+	8657	protein_coding	growth differentiation factor 11 [Source:HGNC Symbol;Acc:HGNC:4216]	-	2449	2160	2433	942	1586	1393	7.63205	10.3424	9.78282	4.95031	5.66836	5.38159
ENSG00000118495	1879.12	1641.71	1587.77	1075.39	1093.13	1033.13	0.675446	3.47681e-12	1.43366e-10	PLAGL1	6	143940300	144064599	-	8733	protein_coding	PLAG1 like zinc finger 1 [Source:HGNC Symbol;Acc:HGNC:9046]	zf-C2H2	2455	1394	1607	831	1238	1084	7.58416	6.61658	6.40534	4.32899	4.3861	4.15138
ENSG00000167566	2004.64	1984.42	1818.97	912.337	1260.9	1178.95	0.789838	3.50593e-12	1.43983e-10	NCKAP5L	12	49791146	49828750	-	8090	protein_coding	NCK associated protein 5 like [Source:HGNC Symbol;Acc:HGNC:29321]	-	2619	1685	1841	705	1428	1237	8.73387	8.63347	7.92127	3.96451	5.46137	5.11385
ENSG00000177732	5754.46	5664.72	5794.82	2607.6	3915.15	3467.29	0.783702	3.50818e-12	1.43983e-10	SOX12	20	325595	330224	+	4630	protein_coding	SRY-box 12 [Source:HGNC Symbol;Acc:HGNC:11198]	HMG	7518	4810	5865	2015	4434	3638	43.8067	43.0624	44.0937	19.799	29.6303	26.279
ENSG00000281376	339.848	287.358	282.578	113.88	138.628	122.947	1.27426	3.55307e-12	1.45485e-10	ABALON	20	31721507	31723409	+	1903	antisense	apoptotic BCL2L1-antisense long non-coding RNA [Source:HGNC Symbol;Acc:HGNC:49667]	-	444	244	286	88	157	129	6.29454	5.31478	5.23139	2.10374	2.5526	2.26714
ENSG00000111412	5194.93	5256.06	4882.86	3668.76	3664.38	3450.14	0.508076	3.59935e-12	1.47038e-10	C12orf49	12	116710185	116738070	-	8664	protein_coding	chromosome 12 open reading frame 49 [Source:HGNC Symbol;Acc:HGNC:26128]	-	6787	4463	4942	2835	4150	3620	21.1339	21.3522	19.8552	14.8862	14.8201	13.9739
ENSG00000101040	2373.58	2276.49	2109.45	1514.09	1446.33	1518.25	0.594688	3.80488e-12	1.55073e-10	ZMYND8	20	47209214	47356889	-	7625	protein_coding	zinc finger MYND-type containing 8 [Source:HGNC Symbol;Acc:HGNC:9397]	-	3101	1933	2135	1170	1638	1593	10.9719	10.5081	9.74648	6.98063	6.64654	6.98719
ENSG00000144560	1409.91	1407.35	1494.9	803.633	893.579	964.513	0.69371	3.87131e-12	1.57415e-10	VGLL4	3	11556070	11771350	-	7236	protein_coding	vestigial like family member 4 [Source:HGNC Symbol;Acc:HGNC:28966]	-	1842	1195	1513	621	1012	1012	6.86769	6.84547	7.2783	3.90429	4.32717	4.67744
ENSG00000100439	2017.66	1924.36	2054.12	1323.86	1257.37	1383.87	0.597365	4.33789e-12	1.75171e-10	ABHD4	14	22598237	22613215	+	4070	protein_coding	abhydrolase domain containing 4 [Source:HGNC Symbol;Acc:HGNC:20154]	-	2636	1634	2079	1023	1424	1452	17.4731	16.6415	17.7807	11.4348	10.8252	11.9316
ENSG00000134824	11766.9	11209.3	11222.1	7434.57	8172.01	8480.47	0.50537	4.42546e-12	1.78297e-10	FADS2	11	61792980	61867354	+	11026	protein_coding	fatty acid desaturase 2 [Source:HGNC Symbol;Acc:HGNC:3575]	-	15373	9518	11358	5745	9255	8898	37.6149	35.7818	35.857	23.704	25.9705	26.9899
ENSG00000171603	9297.6	9423.92	9328.03	6112.01	6900.52	6828.79	0.498881	5.16362e-12	2.07087e-10	CLSTN1	1	9729026	9824526	-	5683	protein_coding	calsyntenin 1 [Source:HGNC Symbol;Acc:HGNC:17447]	-	12147	8002	9441	4723	7815	7165	57.6648	58.3653	57.8269	37.8085	42.5474	42.1663
ENSG00000106211	11189	13749.6	15034.9	7892.68	8803.35	8431.86	0.669335	5.30463e-12	2.12258e-10	HSPB1	7	76302544	76304295	+	1634	protein_coding	heat shock protein family B (small) member 1 [Source:HGNC Symbol;Acc:HGNC:5246]	-	14618	11675	15217	6099	9970	8847	241.355	296.168	324.165	169.807	188.784	181.08
ENSG00000213700	97.9742	161.344	125.48	33.6465	9.71282	22.8738	2.5733	5.33138e-12	2.12843e-10	RPL17P50	10	73005833	73006595	-	546	processed_pseudogene	ribosomal protein L17 pseudogene 50 [Source:HGNC Symbol;Acc:HGNC:45098]	-	128	137	127	26	11	24	6.32466	10.4007	8.09656	2.16635	0.623335	1.47009
ENSG00000106031	874.879	939.801	925.788	562.931	513.013	559.456	0.745302	5.55026e-12	2.20081e-10	HOXA13	7	27193503	27200106	-	5086	protein_coding	homeobox A13 [Source:HGNC Symbol;Acc:HGNC:5102]	Homeobox	1143	798	937	435	581	587	6.06303	6.5037	6.41288	3.891	3.53445	3.86001
ENSG00000168077	1524.72	1500.38	1512.68	781.633	890.93	1032.18	0.743951	5.73382e-12	2.26338e-10	SCARA3	8	27633868	27676776	+	4031	protein_coding	scavenger receptor class A member 3 [Source:HGNC Symbol;Acc:HGNC:19000]	-	1992	1274	1531	604	1009	1083	13.332	13.1006	13.2206	6.81668	7.74462	8.9855
ENSG00000135821	4449.41	4915.7	4848.28	3413.82	3204.35	3295.74	0.519672	6.80142e-12	2.67879e-10	GLUL	1	182381704	182392206	-	9032	protein_coding	glutamate-ammonia ligase [Source:HGNC Symbol;Acc:HGNC:4341]	-	5813	4174	4907	2638	3629	3458	17.3635	19.1559	18.9113	13.2874	12.4315	12.8046
ENSG00000168056	4790.79	4364.54	4500.49	2672.3	3304.12	2968.83	0.609492	7.11969e-12	2.79786e-10	LTBP3	11	65538805	65558930	-	10298	protein_coding	latent transforming growth factor beta binding protein 3 [Source:HGNC Symbol;Acc:HGNC:6716]	-	6259	3706	4555	2065	3742	3115	16.3973	14.9172	15.3966	9.12254	11.2428	10.1165
ENSG00000094841	1087.67	862.073	876.386	552.578	519.194	514.661	0.83687	7.51622e-12	2.92102e-10	UPRT	X	75274085	75304600	+	2825	protein_coding	uracil phosphoribosyltransferase homolog [Source:HGNC Symbol;Acc:HGNC:28334]	-	1421	732	887	427	588	540	13.5705	10.7406	10.9294	6.87635	6.43992	6.39296
ENSG00000223768	1968.67	2194.05	2271.49	1203.51	1462.22	1354.32	0.675777	7.87757e-12	3.05469e-10	LINC00205	21	45288050	45297806	+	7619	bidirectional_promoter_lncRNA	long intergenic non-protein coding RNA 205 [Source:HGNC Symbol;Acc:HGNC:16420]	-	2572	1863	2299	930	1656	1421	9.10736	10.1356	10.5034	5.55308	6.72487	6.23767
ENSG00000227744	143.9	194.32	138.325	33.6465	52.979	38.123	1.91533	7.978e-12	3.08191e-10	LINC01940	2	238919302	238926269	-	3489	lincRNA	long intergenic non-protein coding RNA 1940 [Source:HGNC Symbol;Acc:HGNC:52763]	-	188	165	140	26	60	40	1.45371	1.96027	1.39674	0.339017	0.532074	0.38343
ENSG00000157985	2245.75	2492	2425.62	1550.33	1656.48	1596.4	0.575016	8.07139e-12	3.10925e-10	AGAP1	2	235494089	236131800	+	13910	protein_coding	ArfGAP with GTPase domain, ankyrin repeat and PH domain 1 [Source:HGNC Symbol;Acc:HGNC:16922]	-	2934	2116	2455	1198	1876	1675	5.69053	6.30554	6.14347	3.91813	4.1728	4.0273
ENSG00000059728	707.252	672.464	606.653	379.17	332.002	374.559	0.874613	8.61104e-12	3.29546e-10	MXD1	2	69897688	69942945	+	6351	protein_coding	MAX dimerization protein 1 [Source:HGNC Symbol;Acc:HGNC:6761]	bHLH	924	571	614	293	376	393	3.92509	3.72673	3.36524	2.09882	1.83176	2.06956
ENSG00000151929	29147.3	29235.1	29319.9	20712	22449	21781.6	0.433316	9.49237e-12	3.60915e-10	BAG3	10	119651370	119677819	+	2747	protein_coding	BCL2 associated athanogene 3 [Source:HGNC Symbol;Acc:HGNC:939]	-	38080	24824	29675	16005	25424	22854	373.988	374.582	376.029	265.061	286.356	278.247
ENSG00000065054	9648.93	9708.93	9605.67	5745.78	7142.45	6651.52	0.567127	1.00694e-11	3.82029e-10	SLC9A3R2	16	2025356	2039026	+	3550	protein_coding	SLC9A3 regulator 2 [Source:HGNC Symbol;Acc:HGNC:11076]	-	12606	8244	9722	4440	8089	6979	95.8007	96.2595	95.3272	56.8988	70.4999	65.7493
ENSG00000060069	2776.19	2773.47	2675.6	1651.26	1935.5	1885.18	0.58629	1.07848e-11	4.07412e-10	CTDP1	18	79679801	79756623	+	7415	protein_coding	CTD phosphatase subunit 1 [Source:HGNC Symbol;Acc:HGNC:2498]	-	3627	2355	2708	1276	2192	1978	13.1964	13.1648	12.7124	7.82868	9.14642	8.92158
ENSG00000132170	2584.07	2540.29	2489.85	1845.38	1450.74	1499.19	0.669653	1.09318e-11	4.12076e-10	PPARG	3	12287368	12434356	+	4535	protein_coding	peroxisome proliferator activated receptor gamma [Source:HGNC Symbol;Acc:HGNC:9236]	THR-like	3376	2157	2520	1426	1643	1573	20.0838	19.7155	19.3425	14.3051	11.2094	11.6005
ENSG00000100065	1429.81	1210.67	1168.84	596.577	782.323	752.93	0.83513	1.20745e-11	4.53208e-10	CARD10	22	37490362	37519542	-	5652	protein_coding	caspase recruitment domain family member 10 [Source:HGNC Symbol;Acc:HGNC:16422]	-	1868	1028	1183	461	886	790	8.9165	7.53919	7.28571	3.71063	4.85013	4.67468
ENSG00000162909	22282.3	23021.6	22074.7	15419.1	16917.1	16800.8	0.455235	1.2599e-11	4.70882e-10	CAPN2	1	223701593	223776018	+	8792	protein_coding	calpain 2 [Source:HGNC Symbol;Acc:HGNC:1479]	-	29111	19548	22342	11915	19159	17628	89.3283	92.1613	88.4553	61.6531	67.4228	67.0567
ENSG00000136854	1967.9	2104.54	2072.9	1450.68	1298.87	1337.17	0.589513	1.27498e-11	4.75505e-10	STXBP1	9	127579370	127696027	+	9373	protein_coding	syntaxin binding protein 1 [Source:HGNC Symbol;Acc:HGNC:11444]	-	2571	1787	2098	1121	1471	1403	7.40019	7.90278	7.79142	5.44096	4.85574	5.00617
ENSG00000168672	3073.94	4263.26	4118.13	2395.37	2191.57	2254.02	0.743261	1.29161e-11	4.80686e-10	FAM84B	8	126552442	126558393	-	5404	protein_coding	family with sequence similarity 84 member B [Source:HGNC Symbol;Acc:HGNC:24166]	-	4016	3620	4168	1851	2482	2365	20.0492	27.7669	26.8474	15.5826	14.2105	14.6367
ENSG00000278266	716.437	624.179	620.485	335.17	340.832	388.855	0.881324	1.334e-11	4.94576e-10	AC079949.2	12	127147149	127150081	+	2933	lincRNA	novel transcript	-	936	530	628	259	386	408	8.60961	7.49028	7.4531	4.01732	4.0719	4.65237
ENSG00000101197	123.999	103.637	96.8273	31.0583	18.5427	16.2023	2.3354	1.33456e-11	4.94576e-10	BIRC7	20	63235883	63240507	+	1562	protein_coding	baculoviral IAP repeat containing 7 [Source:HGNC Symbol;Acc:HGNC:13702]	-	162	88	98	24	21	17	2.79804	2.33526	2.18391	0.699003	0.415968	0.363994
ENSG00000086696	949.891	977.488	1271.6	474.933	618.088	585.189	0.926824	1.34074e-11	4.95818e-10	HSD17B2	16	82035004	82098534	+	9550	protein_coding	hydroxysteroid 17-beta dehydrogenase 2 [Source:HGNC Symbol;Acc:HGNC:5211]	-	1241	830	1287	367	700	614	3.50581	3.60254	4.69099	1.74828	2.26786	2.15026
ENSG00000142634	58243.4	58369	58356.2	33960.9	43174.4	40775.4	0.569274	1.64622e-11	6.04968e-10	EFHD2	1	15409895	15430343	+	2531	protein_coding	EF-hand domain family member D2 [Source:HGNC Symbol;Acc:HGNC:28670]	-	76093	49562	59063	26243	48896	42783	811.096	811.691	812.293	471.705	597.727	565.335
ENSG00000126804	3892.18	3597.86	2775.39	2210.31	1825.13	1961.43	0.776864	1.67819e-11	6.1543e-10	ZBTB1	14	64503712	64533690	+	5283	protein_coding	zinc finger and BTB domain containing 1 [Source:HGNC Symbol;Acc:HGNC:20259]	ZBTB	5085	3055	2809	1708	2067	2058	25.9675	23.9698	18.5081	14.7081	12.1055	13.0284
ENSG00000157240	1061.64	1097.61	1211.33	727.281	653.408	687.168	0.706261	1.8233e-11	6.67251e-10	FZD1	7	91264364	91271326	+	6963	protein_coding	frizzled class receptor 1 [Source:HGNC Symbol;Acc:HGNC:4038]	-	1387	932	1226	562	740	721	5.37403	5.54822	6.12892	3.67188	3.28819	3.4631
ENSG00000182568	572.537	758.436	625.425	371.405	314.342	322.14	0.957451	1.86806e-11	6.8221e-10	SATB1	3	18345387	18445588	-	13409	protein_coding	SATB homeobox 1 [Source:HGNC Symbol;Acc:HGNC:10541]	CUT	748	644	633	287	356	338	1.50496	1.99078	1.64322	0.973721	0.821439	0.843037
ENSG00000078043	2156.2	1952.62	1774.51	1354.92	1031.32	1069.35	0.771185	1.93322e-11	7.01631e-10	PIAS2	18	46803224	46920160	-	17527	protein_coding	protein inhibitor of activated STAT 2 [Source:HGNC Symbol;Acc:HGNC:17311]	zf-MIZ	2817	1658	1796	1047	1168	1122	4.3361	3.92113	3.56688	2.71762	2.06185	2.14098
ENSG00000160999	538.093	531.141	640.246	249.76	318.757	299.266	0.972764	2.10771e-11	7.60246e-10	SH2B2	7	102285091	102321711	+	2384	protein_coding	SH2B adaptor protein 2 [Source:HGNC Symbol;Acc:HGNC:17381]	-	703	451	648	193	361	314	7.95552	7.84159	9.46146	3.68298	4.68514	4.40504
ENSG00000120071	3252.29	3244.55	2915.69	2237.49	1927.55	2110.11	0.586175	2.13183e-11	7.66516e-10	KANSL1	17	46029916	46225389	-	23829	protein_coding	KAT8 regulatory NSL complex subunit 1 [Source:HGNC Symbol;Acc:HGNC:24565]	-	4249	2755	2951	1729	2183	2214	4.81061	4.79236	4.31075	3.30094	2.83446	3.10741
ENSG00000177150	2309.28	2415.45	2339.66	1603.38	1524.03	1685.04	0.553611	2.14025e-11	7.67259e-10	FAM210A	18	13663347	13726663	-	4681	protein_coding	family with sequence similarity 210 member A [Source:HGNC Symbol;Acc:HGNC:28346]	-	3017	2051	2368	1239	1726	1768	17.3883	18.1619	17.6089	12.0415	11.4084	12.6319
ENSG00000104881	1093.79	972.777	997.914	579.754	664.004	603.297	0.729659	2.15556e-11	7.71171e-10	PPP1R13L	19	45379634	45406349	-	5032	protein_coding	protein phosphatase 1 regulatory subunit 13 like [Source:HGNC Symbol;Acc:HGNC:18838]	-	1429	826	1010	448	752	633	7.66146	6.80414	6.98667	4.05029	4.6238	4.20717
ENSG00000129566	1424.45	1929.07	1927.65	1057.28	957.154	1031.23	0.793243	2.1636e-11	7.72475e-10	TEP1	14	20365667	20413429	-	11328	protein_coding	telomerase associated protein 1 [Source:HGNC Symbol;Acc:HGNC:11726]	-	1861	1638	1951	817	1084	1082	4.43213	5.9937	5.99506	3.28109	2.96072	3.19448
ENSG00000260822	1360.92	1196.54	1208.37	839.867	725.812	643.326	0.773866	2.1755e-11	7.7358e-10	AC004656.1	X	24545516	24550466	+	4951	sense_overlapping	novel transcript, overlapping to PDK3	-	1778	1016	1223	649	822	675	9.68854	8.50618	8.59851	5.96349	5.13689	4.55971
ENSG00000268205	728.683	607.691	571.084	361.052	332.885	271.627	0.987704	2.47727e-11	8.72057e-10	AC005261.1	19	57304305	57308562	+	4258	lincRNA	novel transcript	-	952	516	578	279	377	285	6.03186	5.02317	4.72511	2.9809	2.73941	2.23854
ENSG00000186174	4873.45	5570.5	5168.41	3305.12	3716.48	3670.3	0.54488	2.93571e-11	1.02522e-09	BCL9L	11	118893875	118925608	-	10470	protein_coding	B cell CLL/lymphoma 9 like [Source:HGNC Symbol;Acc:HGNC:23688]	-	6367	4730	5231	2554	4209	3851	16.4062	18.7261	17.3911	11.0974	12.4381	12.3014
ENSG00000179094	1282.85	1114.1	1009.77	583.637	708.153	664.294	0.79899	2.97815e-11	1.03798e-09	PER1	17	8140472	8156506	-	7002	protein_coding	period circadian regulator 1 [Source:HGNC Symbol;Acc:HGNC:8845]	-	1676	946	1022	451	802	697	6.45761	5.60019	5.08064	2.93024	3.54384	3.32918
ENSG00000185187	1140.48	1103.5	1087.83	438.698	689.61	628.077	0.918392	3.25004e-11	1.12604e-09	SIGIRR	11	405716	417455	-	3496	protein_coding	single Ig and TIR domain containing [Source:HGNC Symbol;Acc:HGNC:30575]	-	1490	937	1101	339	781	659	11.4983	11.1097	10.9624	4.41141	6.91196	6.30435
ENSG00000249992	6721.19	5404.45	5286.97	3650.64	3805.66	3862.82	0.621775	3.57035e-11	1.22733e-09	TMEM158	3	45224466	45226278	-	1813	protein_coding	transmembrane protein 158 (gene/pseudogene) [Source:HGNC Symbol;Acc:HGNC:30293]	-	8781	4589	5351	2821	4310	4053	130.667	104.919	102.737	70.7871	73.5531	74.7662
ENSG00000136848	1118.28	1244.82	1162.92	606.93	751.419	746.258	0.73979	3.61028e-11	1.23864e-09	DAB2IP	9	121567057	121785530	+	9127	protein_coding	DAB2 interacting protein [Source:HGNC Symbol;Acc:HGNC:17294]	-	1461	1057	1177	469	851	783	4.31859	4.80044	4.48888	2.33773	2.88485	2.8692
ENSG00000137834	1125.94	1290.75	1241.96	652.224	816.76	711.948	0.742057	3.70942e-11	1.27017e-09	SMAD6	15	66702228	66782848	+	8563	protein_coding	SMAD family member 6 [Source:HGNC Symbol;Acc:HGNC:6772]	MH1	1471	1096	1257	504	925	747	4.63454	5.30541	5.10974	2.67765	3.34224	2.91757
ENSG00000064651	2953.77	3305.79	3174.55	2219.37	2010.55	2206.37	0.551641	3.74386e-11	1.27947e-09	SLC12A2	5	128083766	128189688	+	10664	protein_coding	solute carrier family 12 member 2 [Source:HGNC Symbol;Acc:HGNC:10911]	-	3859	2807	3213	1715	2277	2315	9.7628	10.9108	10.4877	7.31632	6.6064	7.26035
ENSG00000105329	10261.3	9320.29	9145.24	6255.65	7095.66	6771.6	0.513362	4.10907e-11	1.40155e-09	TGFB1	19	41301587	41353911	-	3238	protein_coding	transforming growth factor beta 1 [Source:HGNC Symbol;Acc:HGNC:11766]	-	13406	7914	9256	4834	8036	7105	111.697	101.31	99.503	67.917	76.7865	73.3861
ENSG00000164211	1817.12	1693.53	1711.27	1237.15	999.537	1080.79	0.65785	4.19051e-11	1.42656e-09	STARD4	5	111496033	111512590	-	5684	protein_coding	StAR related lipid transfer domain containing 4 [Source:HGNC Symbol;Acc:HGNC:18058]	-	2374	1438	1732	956	1132	1134	11.268	10.4867	10.6068	7.65161	6.16189	6.67245
ENSG00000183496	95.678	168.411	151.169	38.8228	24.7235	34.3107	2.09281	4.28683e-11	1.45372e-09	MEX3B	15	82041778	82046141	-	4364	protein_coding	mex-3 RNA binding family member B [Source:HGNC Symbol;Acc:HGNC:25297]	-	125	143	153	30	28	36	0.772761	1.35827	1.22038	0.312741	0.198516	0.275895
ENSG00000169641	4675.21	5411.51	5030.08	3633.82	3440.1	3461.57	0.520645	4.3045e-11	1.45689e-09	LUZP1	1	23084023	23177808	-	9658	protein_coding	leucine zipper protein 1 [Source:HGNC Symbol;Acc:HGNC:14985]	-	6108	4595	5091	2808	3896	3632	17.0621	19.7212	18.3487	13.2269	12.4811	12.5772
ENSG00000205922	75.0115	111.881	117.576	23.2937	13.2448	20.9677	2.4192	4.50575e-11	1.51624e-09	ONECUT3	19	1752373	1780988	+	8318	protein_coding	one cut homeobox 3 [Source:HGNC Symbol;Acc:HGNC:13399]	CUT	98	95	119	18	15	22	0.317853	0.473411	0.497987	0.098447	0.0557948	0.0884566
ENSG00000110786	4906.37	4699.01	4953.01	2549.37	3397.72	3289.07	0.655186	4.59122e-11	1.54205e-09	PTPN5	11	18727928	18792721	-	5497	protein_coding	protein tyrosine phosphatase, non-receptor type 5 [Source:HGNC Symbol;Acc:HGNC:9657]	-	6410	3990	5013	1970	3848	3451	31.4595	30.0872	31.744	16.3038	21.6586	20.9964
ENSG00000138166	6577.29	6186.44	6844.11	4679.45	4609.17	4834	0.473636	4.66915e-11	1.56524e-09	DUSP5	10	110497838	110511544	+	2615	protein_coding	dual specificity phosphatase 5 [Source:HGNC Symbol;Acc:HGNC:3071]	-	8593	5253	6927	3616	5220	5072	88.6529	83.2664	92.2068	62.908	61.7619	64.8685
ENSG00000171206	4956.12	4724.92	4186.3	3175.71	3255.56	3097.5	0.541532	5.10929e-11	1.70303e-09	TRIM8	10	102642310	102660680	+	9542	protein_coding	tripartite motif containing 8 [Source:HGNC Symbol;Acc:HGNC:15579]	-	6475	4012	4237	2454	3687	3250	18.3071	17.4283	15.4564	11.6999	11.9552	11.3912
ENSG00000105483	2868.81	3276.35	3219.01	2268.55	1975.23	1899.48	0.608902	5.26309e-11	1.75098e-09	CARD8	19	48180770	48255946	-	12912	protein_coding	caspase recruitment domain family member 8 [Source:HGNC Symbol;Acc:HGNC:17057]	-	3748	2782	3258	1753	2237	1993	7.83115	8.93095	8.78309	6.17643	5.36036	5.16227
ENSG00000145623	3343.37	3120.89	2585.68	2070.55	1735.95	1805.13	0.691157	5.49825e-11	1.82231e-09	OSMR	5	38845858	38945596	+	7174	protein_coding	oncostatin M receptor [Source:HGNC Symbol;Acc:HGNC:8507]	-	4368	2650	2617	1600	1966	1894	16.4263	15.3115	12.6979	10.1463	8.47899	8.82968
ENSG00000054356	62.7648	40.0417	72.1265	3.88228	4.41492	3.8123	3.85111	5.65208e-11	1.86976e-09	PTPRN	2	219289623	219309648	-	8261	protein_coding	protein tyrosine phosphatase, receptor type N [Source:HGNC Symbol;Acc:HGNC:9676]	-	82	34	73	3	5	4	0.267794	0.1706	0.307595	0.016521	0.0187266	0.016194
ENSG00000160223	165.332	193.142	184.762	72.4693	61.8088	52.4192	1.54747	5.69975e-11	1.88199e-09	ICOSLG	21	44217014	44240966	-	9341	protein_coding	inducible T cell costimulator ligand [Source:HGNC Symbol;Acc:HGNC:17087]	-	216	164	187	56	70	55	0.62385	0.727754	0.696848	0.272737	0.23186	0.196923
ENSG00000067992	1741.34	1611.09	1739.93	1191.86	923.601	1053.15	0.687957	5.71873e-11	1.88471e-09	PDK3	X	24465221	24541862	+	4951	protein_coding	pyruvate dehydrogenase kinase 3 [Source:HGNC Symbol;Acc:HGNC:8811]	-	2275	1368	1761	921	1046	1105	12.3968	11.4532	12.381	8.46283	6.53673	7.46442
ENSG00000168447	65.8264	51.8186	83.9829	10.3528	7.06387	1.90615	3.43685	6.47236e-11	2.1172e-09	SCNN1B	16	23278231	23381299	+	3918	protein_coding	sodium channel epithelial 1 beta subunit [Source:HGNC Symbol;Acc:HGNC:10600]	-	86	44	85	8	8	2	0.59218	0.465503	0.755169	0.0928912	0.0631753	0.0170723
ENSG00000185551	3556.16	3841.64	3303	2469.13	2503.26	2424.63	0.532248	6.91896e-11	2.25071e-09	NR2F2	15	96325938	96340263	+	6459	protein_coding	nuclear receptor subfamily 2 group F member 2 [Source:HGNC Symbol;Acc:HGNC:7976]	RXR-like	4646	3262	3343	1908	2835	2544	19.4059	20.934	18.0161	13.4388	13.5803	13.1728
ENSG00000147130	3282.14	3080.85	3188.39	2319.02	2248.08	2222.57	0.493296	7.0122e-11	2.27683e-09	ZMYM3	X	71239624	71255146	-	6916	protein_coding	zinc finger MYM-type containing 3 [Source:HGNC Symbol;Acc:HGNC:13054]	-	4288	2616	3227	1792	2546	2332	16.7271	15.6789	16.2418	11.7878	11.39	11.2772
ENSG00000170949	1671.69	1678.22	1583.82	1123.27	1056.05	1128.44	0.577513	7.43739e-11	2.40599e-09	ZNF160	19	53066606	53103436	-	8511	protein_coding	zinc finger protein 160 [Source:HGNC Symbol;Acc:HGNC:12948]	zf-C2H2	2184	1425	1603	868	1196	1184	6.92296	6.94014	6.55605	4.63968	4.34783	4.65262
ENSG00000185650	5490.38	5155.95	5188.17	3910.75	3866.58	3635.03	0.473069	7.51165e-11	2.42554e-09	ZFP36L1	14	68787660	68796253	-	5160	protein_coding	ZFP36 ring finger protein like 1 [Source:HGNC Symbol;Acc:HGNC:1107]	Others	7173	4378	5251	3022	4379	3814	37.5034	35.169	35.4227	26.6436	26.2571	24.7205
ENSG00000143624	3145.13	3548.4	3524.32	2352.66	2363.75	2395.08	0.52199	7.80133e-11	2.50986e-09	INTS3	1	153728067	153774808	+	10450	protein_coding	integrator complex subunit 3 [Source:HGNC Symbol;Acc:HGNC:26153]	-	4109	3013	3567	1818	2677	2513	10.6081	11.9513	11.8816	7.91455	7.926	8.04272
ENSG00000171680	4822.94	3385.88	3340.54	1857.03	2428.2	2173.01	0.838407	8.93275e-11	2.85815e-09	PLEKHG5	1	6466092	6520061	-	7053	protein_coding	pleckstrin homology and RhoGEF domain containing G5 [Source:HGNC Symbol;Acc:HGNC:29105]	-	6301	2875	3381	1435	2750	2280	24.1021	16.8965	16.6863	9.25607	12.0637	10.8115
ENSG00000105613	543.451	618.29	593.808	340.347	324.055	321.187	0.832374	9.01601e-11	2.87955e-09	MAST1	19	12833951	12874951	+	6533	protein_coding	microtubule associated serine/threonine kinase 1 [Source:HGNC Symbol;Acc:HGNC:19034]	-	710	525	601	263	367	337	2.93201	3.33105	3.20222	1.83144	1.7381	1.72522
ENSG00000261371	454.662	395.706	414.974	229.055	195.139	219.207	0.981572	9.08023e-11	2.8948e-09	PECAM1	17	64319415	64413776	-	7759	protein_coding	platelet and endothelial cell adhesion molecule 1 [Source:HGNC Symbol;Acc:HGNC:8823]	-	594	336	420	177	221	230	2.06538	1.79501	1.88423	1.03781	0.881269	0.991399
ENSG00000243927	3527.07	3410.61	3179.49	2497.6	2169.49	2246.4	0.550828	9.13138e-11	2.90141e-09	MRPS6	21	34073224	34143034	+	4299	protein_coding	mitochondrial ribosomal protein S6 [Source:HGNC Symbol;Acc:HGNC:14051]	-	4608	2896	3218	1930	2457	2357	28.9178	27.9232	26.056	20.4239	17.6831	18.3366
ENSG00000221890	722.56	862.073	908.003	436.11	478.577	500.365	0.812627	9.55201e-11	3.02325e-09	NPTXR	22	38818452	38843982	-	5784	protein_coding	neuronal pentraxin receptor [Source:HGNC Symbol;Acc:HGNC:7954]	-	944	732	919	337	542	525	4.40315	5.24586	5.53066	2.65064	2.8993	3.03569
ENSG00000133056	1062.41	1262.49	1218.25	744.104	708.153	751.977	0.683417	9.91645e-11	3.13296e-09	PIK3C2B	1	204422628	204494724	-	9414	protein_coding	phosphatidylinositol-4-phosphate 3-kinase catalytic subunit type 2 beta [Source:HGNC Symbol;Acc:HGNC:8972]	-	1388	1072	1233	575	802	789	3.97773	4.72014	4.55909	2.77871	2.63586	2.80304
ENSG00000066248	1114.46	1129.41	1374.36	640.577	738.174	760.555	0.7555	1.00408e-10	3.16651e-09	NGEF	2	232878686	233013272	-	4678	protein_coding	neuronal guanine nucleotide exchange factor [Source:HGNC Symbol;Acc:HGNC:7807]	-	1456	959	1391	495	836	798	8.39694	8.49752	10.3504	4.81386	5.52927	5.70518
ENSG00000116883	200.541	134.257	180.81	49.1756	64.4578	42.8884	1.71914	1.0463e-10	3.28201e-09	AL591845.1	1	36323734	36329221	+	1838	antisense	novel transcript, antisense to EVA1B	-	262	114	183	38	73	45	3.8457	2.57095	3.46573	0.940561	1.22885	0.81883
ENSG00000148841	2585.6	2524.98	2496.76	1793.61	1758.02	1825.14	0.500985	1.0724e-10	3.35788e-09	ITPRIP	10	104309698	104338448	-	7279	protein_coding	inositol 1,4,5-trisphosphate receptor interacting protein [Source:HGNC Symbol;Acc:HGNC:29370]	-	3378	2144	2527	1386	1991	1915	12.5201	12.2092	12.0843	8.66244	8.46294	8.7988
ENSG00000185022	1549.22	1627.58	1358.55	786.809	985.41	968.325	0.723506	1.16171e-10	3.6118e-09	MAFF	22	38200767	38216511	+	5615	protein_coding	MAF bZIP transcription factor F [Source:HGNC Symbol;Acc:HGNC:6780]	TF_bZIP	2024	1382	1375	608	1116	1016	9.72479	10.2022	8.52398	4.92609	6.14945	6.0516
ENSG00000210140	1329.54	904.47	979.142	508.579	479.46	648.092	0.975316	1.16925e-10	3.62882e-09	MT-TC	MT	5761	5826	-	66	Mt_tRNA	mitochondrially encoded tRNA cysteine [Source:HGNC Symbol;Acc:HGNC:7477]	-	1737	768	991	393	543	680	710.028	482.338	522.66	270.893	254.553	344.581
ENSG00000174233	1486.45	1598.13	1529.48	951.159	1033.09	1062.68	0.596255	1.30303e-10	4.0121e-09	ADCY6	12	48766194	48789037	-	8410	protein_coding	adenylate cyclase 6 [Source:HGNC Symbol;Acc:HGNC:237]	-	1942	1357	1548	735	1170	1115	6.22978	6.68833	6.40714	3.97594	4.30439	4.4341
ENSG00000124587	1663.27	2254.11	2398.95	1093.51	1288.27	1245.67	0.797569	1.37752e-10	4.22295e-09	PEX6	6	42963870	42979220	-	3499	protein_coding	peroxisomal biogenesis factor 6 [Source:HGNC Symbol;Acc:HGNC:8859]	-	2173	1914	2428	845	1459	1307	16.7547	22.6742	24.1543	10.9866	12.9013	12.4928
ENSG00000131711	2915.5	3246.91	2764.52	2155.96	1633.52	1804.17	0.675886	1.45258e-10	4.42986e-09	MAP1B	5	72107234	72209570	+	12630	protein_coding	microtubule associated protein 1B [Source:HGNC Symbol;Acc:HGNC:6836]	-	3809	2757	2798	1666	1850	1893	8.13631	9.04831	7.71141	6.00096	4.532	5.01272
ENSG00000157483	2662.14	2899.49	2589.64	1925.61	1853.38	1889.95	0.523705	1.46372e-10	4.45609e-09	MYO1E	15	59132434	59372900	-	9106	protein_coding	myosin IE [Source:HGNC Symbol;Acc:HGNC:7599]	-	3478	2462	2621	1488	2099	1983	10.3044	11.2071	10.0191	7.43403	7.13192	7.28319
ENSG00000111669	33854.7	31767.2	33537.8	22620.8	25193.3	24963	0.446179	1.48394e-10	4.50983e-09	TPI1	12	6867119	6870948	+	2700	protein_coding	triosephosphate isomerase 1 [Source:HGNC Symbol;Acc:HGNC:12009]	-	44230	26974	33944	17480	28532	26192	441.95	414.11	437.612	294.528	326.957	324.438
ENSG00000106025	724.856	924.491	970.249	465.874	529.79	445.086	0.85905	1.63135e-10	4.94928e-09	TSPAN12	7	120787320	120858402	-	3368	protein_coding	tetraspanin 12 [Source:HGNC Symbol;Acc:HGNC:21641]	-	947	785	982	360	600	467	7.58573	9.66121	10.1491	4.86272	5.51189	4.63737
ENSG00000080845	5865.44	5488.06	4967.83	3928.87	3758.86	3741.78	0.514607	1.70042e-10	5.14105e-09	DLGAP4	20	36306336	36528637	+	8789	protein_coding	DLG associated protein 4 [Source:HGNC Symbol;Acc:HGNC:24476]	-	7663	4660	5028	3036	4257	3926	23.5223	21.9776	19.9134	15.7149	14.986	14.9395
ENSG00000161681	7631.28	7068.53	7013.07	4481.45	5529.24	4775.86	0.553766	1.75325e-10	5.29168e-09	SHANK1	19	50661827	50719450	-	7567	protein_coding	SH3 and multiple ankyrin repeat domains 1 [Source:HGNC Symbol;Acc:HGNC:15474]	-	9970	6002	7098	3463	6262	5011	35.546	32.8781	32.6514	20.8199	25.6042	22.1476
ENSG00000023041	1329.54	1422.66	1264.68	877.396	890.047	864.44	0.609152	1.78641e-10	5.38251e-09	ZDHHC6	10	112424428	112446917	-	3748	protein_coding	zinc finger DHHC-type containing 6 [Source:HGNC Symbol;Acc:HGNC:19160]	-	1737	1208	1280	678	1008	907	12.5032	13.3598	11.8878	8.2296	8.32114	8.09346
ENSG00000104783	773.078	766.68	806.236	341.641	479.46	466.054	0.859885	1.91502e-10	5.74049e-09	KCNN4	19	43766533	43781261	-	3408	protein_coding	potassium calcium-activated channel subfamily N member 4 [Source:HGNC Symbol;Acc:HGNC:6293]	-	1010	651	816	264	543	489	7.99542	7.918	8.33451	3.52414	4.92972	4.79884
ENSG00000205129	125.53	93.038	124.492	27.176	34.4364	20.0146	2.07116	1.92467e-10	5.7596e-09	C4orf47	4	185426249	185449826	+	1366	protein_coding	chromosome 4 open reading frame 47 [Source:HGNC Symbol;Acc:HGNC:34346]	-	164	79	126	21	39	21	3.23901	2.39723	3.21077	0.699387	0.883356	0.514156
ENSG00000163661	1083.07	1122.34	943.572	617.283	661.355	664.294	0.69493	2.03494e-10	6.06888e-09	PTX3	3	157436789	157443628	+	1940	protein_coding	pentraxin 3 [Source:HGNC Symbol;Acc:HGNC:9692]	-	1415	953	955	477	749	697	19.6777	20.3622	17.1353	11.1858	11.9454	12.0159
ENSG00000186792	527.377	545.273	502.909	279.524	307.278	291.641	0.840114	2.10417e-10	6.26473e-09	HYAL3	3	50292831	50299468	-	2030	protein_coding	hyaluronoglucosaminidase 3 [Source:HGNC Symbol;Acc:HGNC:5322]	-	689	463	509	216	348	306	9.15678	9.45407	8.72793	4.84068	5.30402	5.04141
ENSG00000105220	21452.5	20682.7	20068.9	15046.4	15466.3	16107.9	0.415998	2.37546e-10	7.04853e-09	GPI	19	34359480	34402413	+	10680	protein_coding	glucose-6-phosphate isomerase [Source:HGNC Symbol;Acc:HGNC:4458]	-	28027	17562	20312	11627	17516	16901	70.7987	68.1611	66.202	49.5274	50.7441	52.9258
ENSG00000105642	995.816	938.624	943.572	566.813	626.035	617.593	0.667391	2.40904e-10	7.13611e-09	KCNN1	19	17951293	18000080	+	3981	protein_coding	potassium calcium-activated channel subfamily N member 1 [Source:HGNC Symbol;Acc:HGNC:6290]	-	1301	797	955	438	709	648	8.81667	8.29851	8.35027	5.00531	5.51031	5.44389
ENSG00000120885	2268.72	2774.65	2975.96	1822.08	1622.92	1603.07	0.667876	2.51785e-10	7.43338e-09	CLU	8	27596917	27615031	-	6616	protein_coding	clusterin [Source:HGNC Symbol;Acc:HGNC:2095]	-	2964	2356	3012	1408	1838	1682	12.0866	14.7609	15.8471	9.6818	8.59551	8.5027
ENSG00000104812	4276.42	3815.73	4049.95	2981.59	2747.84	2881.15	0.497068	2.59384e-10	7.62626e-09	GYS1	19	48968125	48993310	-	4246	protein_coding	glycogen synthase 1 [Source:HGNC Symbol;Acc:HGNC:4706]	-	5587	3240	4099	2304	3112	3023	35.4992	31.63	33.6037	24.686	22.6768	23.8114
ENSG00000196411	3413.02	3559	3380.06	2058.9	2496.19	2451.31	0.561369	2.59621e-10	7.62626e-09	EPHB4	7	100802565	100827521	-	6435	protein_coding	EPH receptor B4 [Source:HGNC Symbol;Acc:HGNC:3395]	-	4459	3022	3421	1591	2827	2572	18.6943	19.4661	18.5052	11.2479	13.5925	13.3675
ENSG00000066230	201.306	162.522	176.858	58.2342	75.9366	48.6069	1.56263	2.66019e-10	7.78815e-09	SLC9A3	5	470458	524332	-	5635	protein_coding	solute carrier family 9 member A3 [Source:HGNC Symbol;Acc:HGNC:11073]	-	263	138	179	45	86	51	1.25916	1.01512	1.10573	0.363302	0.4722	0.302693
ENSG00000213694	1450.48	1679.39	1377.32	1006.81	913.005	948.311	0.652183	2.80394e-10	8.19533e-09	S1PR3	9	88990863	89005010	+	13578	protein_coding	sphingosine-1-phosphate receptor 3 [Source:HGNC Symbol;Acc:HGNC:3167]	-	1895	1426	1394	778	1034	995	3.76524	4.35329	3.57369	2.60671	2.35617	2.45083
ENSG00000085978	2355.21	2092.77	2039.3	1349.74	1521.38	1454.39	0.584366	3.02021e-10	8.7836e-09	ATG16L1	2	233210051	233295674	+	6047	protein_coding	autophagy related 16 like 1 [Source:HGNC Symbol;Acc:HGNC:21498]	-	3077	1777	2064	1043	1723	1526	13.728	12.181	11.8812	7.84681	8.81591	8.43997
ENSG00000103353	3736.03	4197.31	4065.76	2759.01	2911.2	2863.99	0.490477	3.09377e-10	8.95503e-09	UBFD1	16	23557362	23574389	+	8619	protein_coding	ubiquitin family domain containing 1 [Source:HGNC Symbol;Acc:HGNC:30565]	-	4881	3564	4115	2132	3297	3005	15.2782	17.1402	16.6189	11.2533	11.8354	11.6604
ENSG00000099937	1587.49	1515.69	1532.44	1049.51	1040.15	1071.26	0.552953	3.09445e-10	8.95503e-09	SERPIND1	22	20773879	20787720	+	2553	protein_coding	serpin family D member 1 [Source:HGNC Symbol;Acc:HGNC:4838]	-	2074	1287	1551	811	1178	1124	21.9168	20.8959	21.1471	14.4517	14.2763	14.7246
ENSG00000109458	656.734	720.75	735.097	459.403	326.704	368.84	0.876615	3.13092e-10	9.04569e-09	GAB1	4	143336762	143474568	+	10119	protein_coding	GRB2 associated binding protein 1 [Source:HGNC Symbol;Acc:HGNC:4066]	-	858	612	744	355	370	387	2.28754	2.50696	2.55932	1.59602	1.13132	1.27909
ENSG00000232803	112.517	81.261	71.1384	19.4114	16.7767	15.2492	2.37954	3.44962e-10	9.93377e-09	SLCO4A1-AS1	20	62663019	62666724	-	1534	antisense	SLCO4A1 antisense RNA 1 [Source:HGNC Symbol;Acc:HGNC:40537]	-	147	69	72	15	19	16	2.5853	1.86448	1.63379	0.444851	0.383222	0.348836
ENSG00000164171	9514.22	10455.6	9142.28	7373.75	5890.38	6439.93	0.563575	3.474e-10	9.98307e-09	ITGA2	5	52989326	53094779	+	7910	protein_coding	integrin subunit alpha 2 [Source:HGNC Symbol;Acc:HGNC:6137]	-	12430	8878	9253	5698	6671	6757	42.395	46.5235	40.7189	32.7714	26.0937	28.5696
ENSG00000188070	1602.8	1818.36	1782.41	675.517	1107.26	1033.13	0.881602	3.4781e-10	9.98307e-09	C11orf95	11	63759892	63768775	-	5948	protein_coding	chromosome 11 open reading frame 95 [Source:HGNC Symbol;Acc:HGNC:28449]	-	2094	1544	1804	522	1254	1084	9.49785	10.76	10.5574	3.99253	6.52301	6.09516
ENSG00000171729	1007.3	1005.75	1098.69	573.284	673.716	678.59	0.689145	3.58337e-10	1.02184e-08	TMEM51	1	15152532	15220480	+	2240	protein_coding	transmembrane protein 51 [Source:HGNC Symbol;Acc:HGNC:25488]	-	1316	854	1112	443	763	712	15.8499	15.8032	17.2801	8.99714	10.539	10.6306
ENSG00000111700	377.354	386.284	337.908	203.173	173.065	132.478	1.1217	3.65777e-10	1.04137e-08	SLCO1B3	12	20810702	20916911	+	3542	protein_coding	solute carrier organic anion transporter family member 1B3 [Source:HGNC Symbol;Acc:HGNC:10961]	-	493	328	342	157	196	139	3.75507	3.83848	3.36099	2.01651	1.7121	1.31248
ENSG00000197321	2587.9	3036.1	3175.54	1983.85	1949.63	1988.12	0.570628	4.18175e-10	1.18478e-08	SVIL	10	29457338	29736781	-	9937	protein_coding	supervillin [Source:HGNC Symbol;Acc:HGNC:11480]	-	3381	2578	3214	1533	2208	2086	9.1793	10.7538	11.2585	7.01836	6.87489	7.02078
ENSG00000101577	10405.2	11475.5	11681.5	8205.85	8284.15	8224.09	0.441228	4.24749e-10	1.20147e-08	LPIN2	18	2916994	3013315	-	6800	protein_coding	lipin 2 [Source:HGNC Symbol;Acc:HGNC:14450]	-	13594	9744	11823	6341	9382	8629	53.9334	59.3967	60.5213	42.4226	42.6882	42.4403
ENSG00000173120	6111.14	6275.94	5749.37	4433.57	4344.28	4549.98	0.444373	4.53037e-10	1.27943e-08	KDM2A	11	67119269	67258087	+	10380	protein_coding	lysine demethylase 2A [Source:HGNC Symbol;Acc:HGNC:13606]	-	7984	5329	5819	3426	4920	4774	20.7512	21.2805	19.5137	15.0155	14.6653	15.382
ENSG00000149925	1341.02	1149.43	1125.37	535.755	762.015	740.54	0.823732	4.57724e-10	1.29059e-08	ALDOA	16	30064164	30070457	+	3916	protein_coding	aldolase, fructose-bisphosphate A [Source:HGNC Symbol;Acc:HGNC:414]	-	1752	976	1139	414	863	777	12.0701	10.331	10.1244	4.80957	6.81852	6.63598
ENSG00000186352	111.752	136.613	124.492	25.8819	43.2662	31.4515	1.86942	4.63238e-10	1.30404e-08	ANKRD37	4	185396021	185400628	+	2580	protein_coding	ankyrin repeat domain 37 [Source:HGNC Symbol;Acc:HGNC:29593]	-	146	116	126	20	49	33	1.5267	1.86368	1.69997	0.352662	0.587622	0.42778
ENSG00000141562	2190.64	2118.67	2010.65	1441.62	1519.61	1432.47	0.524345	5.08777e-10	1.42995e-08	NARF	17	82458180	82490537	+	7962	protein_coding	nuclear prelamin A recognition factor [Source:HGNC Symbol;Acc:HGNC:29916]	-	2862	1799	2035	1114	1721	1503	9.69766	9.36576	8.89676	6.3652	6.68776	6.3134
ENSG00000008086	948.36	1021.06	874.41	641.871	546.567	506.083	0.749977	5.17414e-10	1.4519e-08	CDKL5	X	18425583	18653629	+	17075	protein_coding	cyclin dependent kinase like 5 [Source:HGNC Symbol;Acc:HGNC:11411]	-	1239	867	885	496	619	531	1.95763	2.10471	1.80415	1.32151	1.12164	1.04006
ENSG00000128564	153.085	181.365	262.817	65.9988	74.1706	56.2315	1.60151	5.41832e-10	1.51558e-08	VGF	7	101162509	101165593	-	2704	protein_coding	VGF nerve growth factor inducible [Source:HGNC Symbol;Acc:HGNC:12684]	-	200	154	266	51	84	59	1.99546	2.36074	3.42424	0.858049	0.961157	0.729746
ENSG00000281490	270.96	296.779	245.032	107.41	137.745	107.698	1.19685	5.93061e-10	1.65098e-08	CICP14	7	128655962	128658791	-	2732	processed_pseudogene	capicua transcriptional repressor pseudogene 14 [Source:HGNC Symbol;Acc:HGNC:38542]	-	354	252	248	83	156	113	3.49577	3.82344	3.15981	1.38212	1.76671	1.38333
ENSG00000137642	3674.03	4092.49	3896.81	2905.24	2497.08	2727.7	0.521129	6.05155e-10	1.68199e-08	SORL1	11	121452203	121633693	+	19449	protein_coding	sortilin related receptor 1 [Source:HGNC Symbol;Acc:HGNC:11185]	-	4800	3475	3944	2245	2828	2862	6.6583	7.40613	7.05877	5.25131	4.49887	4.92152
ENSG00000102878	268.664	187.254	209.463	73.7634	92.7133	88.6361	1.3812	6.12674e-10	1.70019e-08	HSF4	16	67164681	67169945	+	3377	protein_coding	heat shock transcription factor 4 [Source:HGNC Symbol;Acc:HGNC:5227]	HSF	351	159	212	57	105	93	2.80411	1.95164	2.18522	0.767879	0.962011	0.92104
ENSG00000099942	6279.54	6851.83	5975.63	4768.74	4307.19	4551.89	0.487731	6.53953e-10	1.80903e-08	CRKL	22	20917426	20953749	+	5325	protein_coding	CRK like proto-oncogene, adaptor protein [Source:HGNC Symbol;Acc:HGNC:2363]	-	8204	5818	6048	3685	4878	4776	41.5648	45.2885	39.535	31.4823	28.3429	29.9965
ENSG00000164576	609.277	831.453	855.637	333.876	439.726	418.4	0.939287	6.67732e-10	1.84424e-08	SAP30L	5	154445957	154461054	+	6755	protein_coding	SAP30 like [Source:HGNC Symbol;Acc:HGNC:25663]	-	796	706	866	258	498	439	3.17912	4.33225	4.46254	1.73757	2.281	2.17353
ENSG00000279117	1135.89	1111.74	968.273	477.521	658.706	679.543	0.820261	7.03043e-10	1.93099e-08	AP001972.5	11	75260129	75262466	-	2338	TEC	TEC	-	1484	944	980	369	746	713	17.1242	16.7364	14.5905	7.1801	9.87225	10.1993
ENSG00000118058	4792.32	5518.68	4376	3534.17	3100.16	2684.82	0.656802	7.23683e-10	1.9801e-08	KMT2A	11	118436464	118526832	+	31305	protein_coding	lysine methyltransferase 2A [Source:HGNC Symbol;Acc:HGNC:7132]	-	6261	4686	4429	2731	3511	2817	5.39572	6.20473	4.92472	3.96878	3.47008	3.00954
ENSG00000173575	1991.63	1936.13	1885.17	1266.92	1390.7	1367.66	0.529094	7.47184e-10	2.03805e-08	CHD2	15	92900189	93028005	+	16960	protein_coding	chromodomain helicase DNA binding protein 2 [Source:HGNC Symbol;Acc:HGNC:1917]	-	2602	1644	1908	979	1575	1435	4.13905	4.018	3.91599	2.62607	2.87327	2.82978
ENSG00000169860	785.325	1026.95	984.082	549.99	565.109	529.91	0.762705	7.61722e-10	2.07448e-08	P2RY1	3	152834693	152841439	+	6747	protein_coding	purinergic receptor P2Y1 [Source:HGNC Symbol;Acc:HGNC:8539]	-	1026	872	996	425	640	556	4.10257	5.35722	5.13852	2.86568	2.93488	2.75607
ENSG00000149527	184.467	142.501	145.241	36.2346	52.979	60.0438	1.6506	7.68359e-10	2.08932e-08	PLCH2	1	2425980	2505530	+	10781	protein_coding	phospholipase C eta 2 [Source:HGNC Symbol;Acc:HGNC:29037]	-	241	121	147	28	60	63	0.603084	0.465222	0.474622	0.118154	0.172192	0.195438
ENSG00000107816	4088.89	4043.03	4036.12	2187.02	2942.1	2800.14	0.616236	8.32214e-10	2.25597e-08	LZTS2	10	100996618	101007836	+	6547	protein_coding	leucine zipper tumor suppressor 2 [Source:HGNC Symbol;Acc:HGNC:29381]	-	5342	3433	4085	1690	3332	2938	22.0131	21.7353	21.719	11.7434	15.7465	15.0085
ENSG00000064666	2180.69	2414.28	2251.73	1379.5	1616.74	1613.56	0.568095	8.70436e-10	2.34871e-08	CNN2	19	1026581	1039068	+	3645	protein_coding	calponin 2 [Source:HGNC Symbol;Acc:HGNC:2156]	-	2849	2050	2279	1066	1831	1693	21.087	23.3126	21.7639	13.3048	15.5422	15.5341
ENSG00000183779	1356.33	1612.27	1406.96	688.458	949.207	934.014	0.762067	8.8758e-10	2.39129e-08	ZNF703	8	37695751	37700021	+	3349	protein_coding	zinc finger protein 703 [Source:HGNC Symbol;Acc:HGNC:25883]	-	1772	1369	1424	532	1075	980	14.2747	16.9442	14.8008	7.22679	9.93151	9.78673
ENSG00000183255	12846.1	13969.8	14217.8	9716.06	10316.8	10377.1	0.431893	9.37373e-10	2.52158e-08	PTTG1IP	21	44849585	44873903	-	3537	protein_coding	PTTG1 interacting protein [Source:HGNC Symbol;Acc:HGNC:13524]	-	16783	11862	14390	7508	11684	10888	128.013	139.013	141.617	96.5691	102.206	102.953
ENSG00000197102	65945.9	64615.5	52602.9	44962	40373.5	40413.3	0.542658	9.47562e-10	2.54509e-08	DYNC1H1	14	101964510	102056443	+	36852	protein_coding	dynein cytoplasmic 1 heavy chain 1 [Source:HGNC Symbol;Acc:HGNC:2961]	-	86156	54866	53240	34744	45724	42403	63.0731	61.7129	50.2883	42.8911	38.3888	38.4824
ENSG00000198925	2061.29	2065.68	1957.3	1507.62	1328.01	1357.18	0.538975	9.6745e-10	2.59454e-08	ATG9A	2	219219380	219229717	-	4724	protein_coding	autophagy related 9A [Source:HGNC Symbol;Acc:HGNC:22408]	-	2693	1754	1981	1165	1504	1424	15.3796	15.3905	14.597	11.2193	9.85053	10.0815
ENSG00000144579	3393.89	3229.24	3165.66	2097.73	2407.01	2369.35	0.508968	9.81035e-10	2.62696e-08	CTDSP1	2	218398256	218405941	+	4727	protein_coding	CTD small phosphatase 1 [Source:HGNC Symbol;Acc:HGNC:21614]	-	4434	2742	3204	1621	2726	2486	25.3064	24.0445	23.5937	15.6008	17.8428	17.589
ENSG00000141655	2849.67	2764.05	2701.28	2096.43	1891.35	1927.12	0.49285	1.09018e-09	2.89713e-08	TNFRSF11A	18	62325287	62391292	+	8999	protein_coding	TNF receptor superfamily member 11a [Source:HGNC Symbol;Acc:HGNC:11908]	-	3723	2347	2734	1620	2142	2022	11.1614	10.8107	10.5753	8.18973	7.36456	7.51473
ENSG00000163814	24799	23589.2	21382	17726.5	15356	16748.4	0.485805	1.10749e-09	2.93869e-08	CDCP1	3	45082278	45146422	-	6507	protein_coding	CUB domain containing protein 1 [Source:HGNC Symbol;Acc:HGNC:24357]	-	32399	20030	21641	13698	17391	17573	134.329	127.595	115.767	95.7691	82.6924	90.3216
ENSG00000141012	1383.89	1394.39	1367.44	913.631	960.686	954.982	0.550116	1.19598e-09	3.15919e-08	GALNS	16	88813734	88856970	-	8402	protein_coding	galactosamine (N-acetyl)-6-sulfatase [Source:HGNC Symbol;Acc:HGNC:4122]	-	1808	1184	1384	706	1088	1002	5.80544	5.84121	5.73381	3.82271	4.00653	3.98852
ENSG00000231890	124.764	122.48	158.085	47.8815	29.1385	43.8415	1.75988	1.21463e-09	3.20363e-08	DARS-AS1	2	135985176	136022593	+	6566	antisense	DARS antisense RNA 1 [Source:HGNC Symbol;Acc:HGNC:40170]	-	163	104	160	37	33	46	0.66974	0.656548	0.84822	0.25636	0.155502	0.234306
ENSG00000137460	89.5546	98.9265	76.0786	23.2937	20.3086	13.3431	2.22891	1.24639e-09	3.27756e-08	FHDC1	4	152936352	152979696	+	6593	protein_coding	FH2 domain containing 1 [Source:HGNC Symbol;Acc:HGNC:29363]	-	117	84	77	18	23	14	0.478765	0.528117	0.406534	0.124205	0.107936	0.0710185
ENSG00000272870	166.097	118.947	126.468	49.1756	39.7343	39.0761	1.69972	1.27488e-09	3.33749e-08	AC097534.2	4	173363780	173370446	-	2495	antisense	uncharacterized LOC105377540 [Source:NCBI gene;Acc:105377540]	-	217	101	128	38	45	41	2.34644	1.67797	1.78578	0.692886	0.558038	0.549591
ENSG00000140332	2494.52	2524.98	2379.19	1671.97	1816.3	1767	0.492413	1.27924e-09	3.34391e-08	TLE3	15	70047790	70098176	-	12634	protein_coding	transducin like enhancer of split 3 [Source:HGNC Symbol;Acc:HGNC:11839]	-	3259	2144	2408	1292	2057	1854	6.95926	7.03425	6.63445	4.65233	5.0375	4.9079
ENSG00000142599	3005.05	3361.14	2929.52	2181.84	2252.49	2073.89	0.513575	1.29712e-09	3.38562e-08	RERE	1	8352397	8817643	-	11503	protein_coding	arginine-glutamic acid dipeptide repeats [Source:HGNC Symbol;Acc:HGNC:9965]	zf-GATA	3926	2854	2965	1686	2551	2176	9.20786	10.2844	8.97229	6.668	6.86153	6.32666
ENSG00000198792	4062.1	4231.46	4169.5	2768.07	3155.78	3044.12	0.473535	1.319e-09	3.43762e-08	TMEM184B	22	38219291	38273034	-	7080	protein_coding	transmembrane protein 184B [Source:HGNC Symbol;Acc:HGNC:1310]	-	5307	3593	4220	2139	3574	3194	20.2225	21.0357	20.7476	13.7444	15.6186	15.0879
ENSG00000167535	377.354	409.838	375.453	179.879	201.32	221.114	0.943209	1.34784e-09	3.50114e-08	CACNB3	12	48813794	48828941	+	7153	protein_coding	calcium voltage-gated channel auxiliary subunit beta 3 [Source:HGNC Symbol;Acc:HGNC:1403]	-	493	348	380	139	228	232	1.85942	2.01662	1.8492	0.884047	0.986208	1.08474
ENSG00000077782	3452.06	3185.67	3111.32	2265.96	2376.99	2353.14	0.478813	1.34819e-09	3.50114e-08	FGFR1	8	38400215	38468834	-	13842	protein_coding	fibroblast growth factor receptor 1 [Source:HGNC Symbol;Acc:HGNC:3688]	-	4510	2705	3149	1751	2692	2469	8.79017	8.10032	7.91887	5.75488	6.01725	5.96553
ENSG00000099364	2412.62	2557.96	2411.79	1363.98	1777.45	1681.23	0.611598	1.36859e-09	3.5406e-08	FBXL19	16	30923055	30948783	+	4340	protein_coding	F-box and leucine rich repeat protein 19 [Source:HGNC Symbol;Acc:HGNC:25300]	-	3152	2172	2441	1054	2013	1764	19.5937	20.7446	19.578	11.0484	14.3508	13.5936
ENSG00000008710	2953.77	2721.66	2547.15	1423.5	1874.57	1894.72	0.661376	1.42378e-09	3.65645e-08	PKD1	16	2088710	2135898	-	18532	protein_coding	polycystin 1, transient receptor potential channel interacting [Source:HGNC Symbol;Acc:HGNC:9008]	-	3859	2311	2578	1100	2123	1988	5.61788	5.16906	4.84228	2.70034	3.54445	3.58774
ENSG00000273604	1709.19	1726.5	1660.89	879.984	1195.56	1120.82	0.669703	1.47732e-09	3.77739e-08	EPOP	17	38671703	38675421	-	3719	protein_coding	elongin BC and polycomb repressive complex 2 associated protein [Source:HGNC Symbol;Acc:HGNC:34493]	-	2233	1466	1681	680	1354	1176	16.1988	16.3396	15.7337	8.31824	11.2646	10.5757
ENSG00000181588	1150.43	1350.82	1425.73	653.518	871.505	811.068	0.744754	1.48635e-09	3.79495e-08	MEX3D	19	1554669	1568058	-	2850	protein_coding	mex-3 RNA binding family member D [Source:HGNC Symbol;Acc:HGNC:16734]	-	1503	1147	1443	505	987	851	14.2277	16.6822	17.6243	8.06112	10.715	9.98645
ENSG00000183049	382.712	468.723	432.759	217.408	229.576	234.457	0.90931	1.50254e-09	3.82606e-08	CAMK1D	10	12349482	12835545	+	8762	protein_coding	calcium/calmodulin dependent protein kinase ID [Source:HGNC Symbol;Acc:HGNC:19341]	-	500	398	438	168	260	246	1.53952	1.88284	1.74004	0.872278	0.918104	0.938985
ENSG00000149115	4504.52	4417.54	4592.38	2526.07	3323.55	3160.4	0.583512	1.50716e-09	3.83136e-08	TNKS1BP1	11	57299638	57324952	-	7149	protein_coding	tankyrase 1 binding protein 1 [Source:HGNC Symbol;Acc:HGNC:19081]	-	5885	3751	4648	1952	3764	3316	22.2086	21.7488	22.6313	12.4218	16.2902	15.513
ENSG00000104967	121.702	215.518	156.109	54.352	42.3832	56.2315	1.68744	1.68293e-09	4.2232e-08	NOVA2	19	45933734	45973546	-	8684	protein_coding	NOVA alternative splicing regulator 2 [Source:HGNC Symbol;Acc:HGNC:7887]	-	159	183	158	42	48	59	0.493966	0.873505	0.633325	0.220028	0.171019	0.227226
ENSG00000143772	2401.9	2698.1	2653.86	1734.09	1800.4	1893.76	0.512873	1.76153e-09	4.40785e-08	ITPKB	1	226631690	226739323	-	7036	protein_coding	inositol-trisphosphate 3-kinase B [Source:HGNC Symbol;Acc:HGNC:6179]	-	3138	2291	2686	1340	2039	1987	12.0322	13.4969	13.2883	8.66419	8.9663	9.44493
ENSG00000125650	184.467	227.295	169.942	82.822	71.5217	72.4338	1.36116	1.85312e-09	4.62384e-08	PSPN	19	6375148	6379058	-	3911	protein_coding	persephin [Source:HGNC Symbol;Acc:HGNC:9579]	-	241	193	172	64	81	76	1.66245	2.04552	1.53084	0.744459	0.640795	0.649909
ENSG00000175105	1088.43	977.488	918.872	681.988	573.939	595.672	0.693272	1.97233e-09	4.90041e-08	ZNF654	3	88059274	88144665	+	6786	protein_coding	zinc finger protein 654 [Source:HGNC Symbol;Acc:HGNC:25612]	zf-C2H2	1422	830	930	527	650	625	5.65334	5.06989	4.77044	3.53302	2.96361	3.0803
ENSG00000117983	151.554	120.125	185.75	56.9402	50.3301	40.9823	1.63571	2.04242e-09	5.05311e-08	MUC5B	11	1223066	1262172	+	18598	protein_coding	mucin 5B, oligomeric mucus/gel-forming [Source:HGNC Symbol;Acc:HGNC:7516]	-	198	102	188	44	57	43	0.287223	0.227336	0.351869	0.10763	0.0948266	0.0773266
ENSG00000128340	5893	6132.26	6299.7	4477.57	4647.14	4622.42	0.414218	2.12338e-09	5.24603e-08	RAC2	22	37225261	37244448	-	2532	protein_coding	Rac family small GTPase 2 [Source:HGNC Symbol;Acc:HGNC:9802]	-	7699	5207	6376	3460	5263	4850	82.0333	85.2428	87.6545	62.1672	64.3119	64.0626
ENSG00000161642	719.498	726.638	647.162	456.815	409.704	395.527	0.733036	2.13407e-09	5.26505e-08	ZNF385A	12	54369133	54391298	-	3179	protein_coding	zinc finger protein 385A [Source:HGNC Symbol;Acc:HGNC:17521]	-	940	617	655	353	464	415	7.97732	8.04505	7.172	5.05165	4.51595	4.366
ENSG00000177119	2378.17	2471.98	2405.86	1818.2	1466.64	1655.49	0.556285	2.23648e-09	5.50997e-08	ANO6	12	45215987	45440404	+	8235	protein_coding	anoctamin 6 [Source:HGNC Symbol;Acc:HGNC:25240]	-	3107	2099	2435	1405	1661	1737	10.1788	10.5653	10.2926	7.76178	6.24062	7.05444
ENSG00000188191	851.917	946.868	857.613	456.815	598.663	534.676	0.734781	2.30235e-09	5.66429e-08	PRKAR1B	7	549197	727650	-	4491	protein_coding	protein kinase cAMP-dependent type I regulatory subunit beta [Source:HGNC Symbol;Acc:HGNC:9390]	-	1113	804	868	353	678	561	6.68608	7.42074	6.72769	3.57586	4.67098	4.17779
ENSG00000135723	3933.51	3866.38	3666.59	2757.72	2879.41	2804.9	0.441546	2.31942e-09	5.6983e-08	FHOD1	16	67229387	67247658	-	5407	protein_coding	formin homology 2 domain containing 1 [Source:HGNC Symbol;Acc:HGNC:17905]	-	5139	3283	3711	2131	3261	2943	25.6414	25.168	23.8904	17.9298	18.6602	18.2037
ENSG00000105426	4636.17	4945.15	4756.4	3464.29	3534.58	3656	0.427649	2.37134e-09	5.80962e-08	PTPRS	19	5158495	5340803	-	8565	protein_coding	protein tyrosine phosphatase, receptor type S [Source:HGNC Symbol;Acc:HGNC:9681]	-	6057	4199	4814	2677	4003	3836	19.0787	20.3213	19.5645	14.219	14.4604	14.9788
ENSG00000142784	2675.16	2718.12	2634.1	1824.67	1991.13	1963.34	0.472866	2.39742e-09	5.86534e-08	WDTC1	1	27234516	27308633	+	6024	protein_coding	WD and tetratricopeptide repeats 1 [Source:HGNC Symbol;Acc:HGNC:29175]	-	3495	2308	2666	1410	2255	2060	15.6524	15.8813	15.4051	10.6484	11.582	11.4369
ENSG00000139725	963.669	892.694	852.673	529.285	604.844	570.893	0.666595	2.41389e-09	5.8974e-08	RHOF	12	121777754	121803403	-	6181	protein_coding	ras homolog family member F, filopodia associated [Source:HGNC Symbol;Acc:HGNC:15703]	-	1259	758	863	409	685	599	5.49524	5.08329	4.86006	3.01033	3.42889	3.24112
ENSG00000109323	542.685	605.336	705.456	357.17	366.438	301.172	0.854475	2.4206e-09	5.90558e-08	MANBA	4	102630770	102760994	-	11743	protein_coding	mannosidase beta [Source:HGNC Symbol;Acc:HGNC:6831]	-	709	514	714	276	415	316	1.62887	1.81434	2.11645	1.06925	1.09343	0.899984
ENSG00000165030	745.523	657.154	637.282	425.757	381.449	413.635	0.744527	2.43029e-09	5.92101e-08	NFIL3	9	91409045	91423862	-	2085	protein_coding	nuclear factor, interleukin 3 regulated [Source:HGNC Symbol;Acc:HGNC:7787]	TF_bZIP	974	558	645	329	432	434	12.603	11.0933	10.7682	7.17858	6.41061	6.96162
ENSG00000143384	12335.6	13134.8	13496.5	9393.83	9958.29	9954.88	0.410654	2.4382e-09	5.93206e-08	MCL1	1	150574551	150579738	-	4371	protein_coding	MCL1, BCL2 family apoptosis regulator [Source:HGNC Symbol;Acc:HGNC:6943]	-	16116	11153	13660	7259	11278	10445	99.4709	105.766	108.783	75.5518	79.8313	79.9198
ENSG00000162104	1686.23	2058.61	1826.87	1224.21	1166.42	1301.9	0.592085	2.54433e-09	6.16465e-08	ADCY9	16	3953387	4116185	-	10358	protein_coding	adenylate cyclase 9 [Source:HGNC Symbol;Acc:HGNC:240]	-	2203	1748	1849	946	1321	1366	5.73797	6.99519	6.2137	4.15493	3.94592	4.41064
ENSG00000173805	153.85	114.237	143.265	45.2933	33.5534	50.513	1.67883	2.55833e-09	6.19002e-08	HAP1	17	41717742	41734644	-	6223	protein_coding	huntingtin associated protein 1 [Source:HGNC Symbol;Acc:HGNC:4812]	-	201	97	145	35	38	53	0.871397	0.646109	0.811069	0.255869	0.188932	0.284841
ENSG00000037637	1742.1	1689.99	1578.88	1194.45	1147.88	1122.72	0.533432	2.60972e-09	6.29702e-08	FBXO42	1	16246839	16352454	-	8984	protein_coding	F-box protein 42 [Source:HGNC Symbol;Acc:HGNC:29249]	-	2276	1435	1598	923	1300	1178	6.83474	6.62089	6.19151	4.67391	4.47709	4.38533
ENSG00000166130	2218.2	2442.54	2199.36	1686.2	1584.96	1451.53	0.539096	2.78195e-09	6.68505e-08	IKBIP	12	98613405	98645113	-	4163	protein_coding	IKBKB interacting protein [Source:HGNC Symbol;Acc:HGNC:26430]	-	2898	2074	2226	1303	1795	1523	18.7807	20.6508	18.6127	14.2392	13.3407	12.2355
ENSG00000173334	11074.2	10001	9310.24	7786.57	6788.38	6785.9	0.509065	2.78766e-09	6.68963e-08	TRIB1	8	125430321	125438405	+	4138	protein_coding	tribbles pseudokinase 1 [Source:HGNC Symbol;Acc:HGNC:16891]	-	14468	8492	9423	6017	7688	7120	94.3274	85.0655	79.2662	66.1513	57.4837	57.5461
ENSG00000178951	2560.34	2612.13	2349.54	1578.8	1854.27	1750.8	0.535396	2.85362e-09	6.83857e-08	ZBTB7A	19	4044364	4066945	-	5725	protein_coding	zinc finger and BTB domain containing 7A [Source:HGNC Symbol;Acc:HGNC:18078]	ZBTB	3345	2218	2378	1220	2100	1837	15.7631	16.0591	14.4586	9.69467	11.3492	10.7315
ENSG00000144476	270.195	280.292	201.559	115.174	105.075	105.791	1.20847	2.96677e-09	7.09037e-08	ACKR3	2	236567787	236582358	+	2258	protein_coding	atypical chemokine receptor 3 [Source:HGNC Symbol;Acc:HGNC:23692]	-	353	238	204	89	119	111	4.21765	4.36905	3.14482	1.79314	1.63059	1.64409
ENSG00000160310	1993.16	2073.92	2168.73	1404.09	1491.36	1503	0.502222	3.02124e-09	7.21076e-08	PRMT2	21	46635167	46665124	+	8031	protein_coding	protein arginine methyltransferase 2 [Source:HGNC Symbol;Acc:HGNC:5186]	-	2604	1761	2195	1085	1689	1577	8.74764	9.08916	9.51381	6.14623	6.50701	6.56733
ENSG00000178209	38754.2	40334.9	35904.2	26684.2	30047	28358.8	0.434357	3.34734e-09	7.9674e-08	PLEC	8	143915147	143976734	-	16991	protein_coding	plectin [Source:HGNC Symbol;Acc:HGNC:9069]	-	50631	34249	36339	20620	34029	29755	80.3928	83.5532	74.4464	55.2101	61.9658	58.569
ENSG00000168453	105.628	157.811	139.313	10.3528	45.0322	33.3577	2.14244	3.46073e-09	8.22614e-08	HR	8	22114415	22133384	-	8784	protein_coding	HR, lysine demethylase and nuclear receptor corepressor [Source:HGNC Symbol;Acc:HGNC:5172]	-	138	134	141	8	51	35	0.423844	0.632334	0.558748	0.041433	0.179639	0.133261
ENSG00000162415	444.711	365.086	330.991	225.172	126.267	118.181	1.29574	3.52224e-09	8.34975e-08	ZSWIM5	1	45016399	45306209	-	6046	protein_coding	zinc finger SWIM-type containing 5 [Source:HGNC Symbol;Acc:HGNC:29299]	-	581	310	335	174	143	124	2.59255	2.12534	1.92871	1.30927	0.731795	0.685931
ENSG00000198933	1192.53	1233.05	1117.47	557.755	811.462	730.056	0.750348	3.57909e-09	8.46816e-08	TBKBP1	17	47694081	47712050	+	4280	protein_coding	TBK1 binding protein 1 [Source:HGNC Symbol;Acc:HGNC:30140]	-	1558	1047	1131	431	919	766	9.82072	10.14	9.19832	4.58123	6.64345	5.98565
ENSG00000187961	922.336	839.697	870.458	529.285	585.418	568.986	0.644014	3.67245e-09	8.65911e-08	KLHL17	1	960587	965715	+	3395	protein_coding	kelch like family member 17 [Source:HGNC Symbol;Acc:HGNC:24023]	-	1205	713	881	409	663	597	9.57562	8.7053	9.03287	5.48065	6.04221	5.88113
ENSG00000131873	2036.03	1918.47	1995.83	1464.91	1338.6	1405.79	0.50112	3.85718e-09	9.0703e-08	CHSY1	15	101175723	101251932	-	5555	protein_coding	chondroitin sulfate synthase 1 [Source:HGNC Symbol;Acc:HGNC:17198]	-	2660	1629	2020	1132	1516	1475	12.9187	12.1554	12.6578	9.27067	8.44378	8.88044
ENSG00000130810	529.673	464.012	411.022	186.35	261.363	260.19	0.982989	3.8629e-09	9.07163e-08	PPAN	19	10106289	10111634	+	2583	protein_coding	peter pan homolog (Drosophila) [Source:HGNC Symbol;Acc:HGNC:9227]	-	692	394	416	144	296	273	7.22772	6.32275	5.60607	2.53622	3.54559	3.5348
ENSG00000152127	9986.48	12528.3	11706.2	8253.73	7795.86	8077.32	0.503993	3.90808e-09	9.16547e-08	MGAT5	2	134119983	134454621	+	8578	protein_coding	alpha-1,6-mannosylglycoprotein 6-beta-N-acetylglucosaminyltransferase [Source:HGNC Symbol;Acc:HGNC:7049]	-	13047	10638	11848	6378	8829	8475	41.034	51.4053	48.0782	33.8257	31.8454	33.0431
ENSG00000101782	3799.56	3436.52	3601.38	2751.24	2559.77	2566.63	0.461549	4.08033e-09	9.54395e-08	RIOK3	18	23452823	23486603	+	5320	protein_coding	RIO kinase 3 [Source:HGNC Symbol;Acc:HGNC:11451]	-	4964	2918	3645	2126	2899	2693	25.1733	22.7357	23.8493	18.1803	16.86	16.9298
ENSG00000156113	9762.22	10780.6	11363.4	7987.15	7585.71	7888.61	0.443452	4.32859e-09	1.00978e-07	KCNMA1	10	76869601	77638369	-	35644	protein_coding	potassium calcium-activated channel subfamily M alpha 1 [Source:HGNC Symbol;Acc:HGNC:6284]	-	12754	9154	11501	6172	8591	8277	9.65339	10.6453	11.2315	7.8775	7.45726	7.76628
ENSG00000107819	4564.99	3554.29	3753.54	2712.42	2689.57	2663.85	0.558853	4.38255e-09	1.02101e-07	SFXN3	10	101031234	101041244	+	4631	protein_coding	sideroflexin 3 [Source:HGNC Symbol;Acc:HGNC:16087]	-	5964	3018	3799	2096	3046	2795	34.7442	27.0134	28.5551	20.5904	20.3506	20.1852
ENSG00000049769	234.985	237.895	248.985	82.822	120.969	110.557	1.18798	4.44859e-09	1.03365e-07	PPP1R3F	X	49269843	49301461	+	4173	protein_coding	protein phosphatase 1 regulatory subunit 3F [Source:HGNC Symbol;Acc:HGNC:14944]	-	307	202	252	64	137	116	1.98477	2.00649	2.10204	0.697719	1.01577	0.929686
ENSG00000100422	1657.91	1747.7	1788.34	1199.63	1217.63	1237.09	0.506251	4.55701e-09	1.05744e-07	CERK	22	46684411	46738261	-	4938	protein_coding	ceramide kinase [Source:HGNC Symbol;Acc:HGNC:19256]	-	2166	1484	1810	927	1379	1298	11.8339	12.4571	12.759	8.54039	8.64042	8.79124
ENSG00000107957	940.706	1041.08	1058.18	649.635	638.397	690.027	0.618432	4.6462e-09	1.07672e-07	SH3PXD2A	10	103594027	103855543	-	11756	protein_coding	SH3 and PX domains 2A [Source:HGNC Symbol;Acc:HGNC:23664]	-	1229	884	1071	502	723	724	2.82041	3.11693	3.17117	1.94264	1.90283	2.05971
ENSG00000184792	1155.79	1090.55	1013.72	722.105	743.472	663.341	0.61576	5.27534e-09	1.21302e-07	OSBP2	22	30693782	30907824	+	6700	protein_coding	oxysterol binding protein 2 [Source:HGNC Symbol;Acc:HGNC:8504]	-	1510	926	1026	558	842	696	6.08026	5.72889	5.33043	3.78886	3.88829	3.47425
ENSG00000173531	147.727	166.055	152.157	27.176	67.1067	46.7007	1.6987	5.27581e-09	1.21302e-07	MST1	3	49683947	49689501	-	5084	protein_coding	macrophage stimulating 1 [Source:HGNC Symbol;Acc:HGNC:7380]	-	193	141	154	21	76	49	1.02417	1.1496	1.0544	0.187915	0.462519	0.322342
ENSG00000167080	678.165	769.035	672.851	408.934	386.747	470.82	0.741301	5.71037e-09	1.3078e-07	B4GALNT2	17	49132460	49176840	+	8961	protein_coding	beta-1,4-N-acetyl-galactosaminyltransferase 2 [Source:HGNC Symbol;Acc:HGNC:24136]	-	886	653	681	316	438	494	2.66745	3.02058	2.64533	1.60428	1.5123	1.84373
ENSG00000095752	209.726	162.522	129.432	55.6461	65.3408	53.3723	1.52543	6.16225e-09	1.40397e-07	IL11	19	55364389	55370463	-	2671	protein_coding	interleukin 11 [Source:HGNC Symbol;Acc:HGNC:5966]	-	274	138	131	43	74	56	2.76756	2.1416	1.70721	0.732392	0.857195	0.701198
ENSG00000089775	1355.57	1355.53	1150.07	920.101	716.1	785.335	0.67647	6.19252e-09	1.40904e-07	ZBTB25	14	64449106	64505213	-	12229	protein_coding	zinc finger and BTB domain containing 25 [Source:HGNC Symbol;Acc:HGNC:13112]	ZBTB	1771	1151	1164	711	811	824	3.90703	3.90138	3.31323	2.64501	2.05188	2.25353
ENSG00000159208	504.414	460.479	429.795	273.054	246.352	267.814	0.828799	6.28677e-09	1.42863e-07	CIART	1	150282543	150287093	+	2696	protein_coding	circadian associated repressor of transcription [Source:HGNC Symbol;Acc:HGNC:25200]	-	659	391	435	211	279	281	6.59455	6.01161	5.61641	3.5605	3.20189	3.48588
ENSG00000137331	2533.55	2271.78	2184.54	1737.97	1546.1	1540.17	0.53721	6.76181e-09	1.53262e-07	IER3	6	30743199	30744554	-	1356	protein_coding	immediate early response 3 [Source:HGNC Symbol;Acc:HGNC:5392]	-	3310	1929	2211	1343	1751	1616	65.8549	58.9667	56.7569	45.0573	39.9529	39.8573
ENSG00000198625	1014.19	983.376	1011.75	670.341	654.291	689.074	0.580139	6.9255e-09	1.5677e-07	MDM4	1	204516379	204558120	+	11008	protein_coding	MDM4, p53 regulator [Source:HGNC Symbol;Acc:HGNC:6974]	-	1325	835	1024	518	741	723	3.24734	3.14421	3.23803	2.14077	2.08272	2.19663
ENSG00000273812	884.064	787.879	706.444	495.638	491.822	474.632	0.704015	7.08485e-09	1.60171e-07	BX640514.2	20	62596732	62603115	-	625	lincRNA	novel transcript	-	1155	669	715	383	557	498	49.8565	44.369	39.8213	27.8784	27.5738	26.6487
ENSG00000130164	8511.51	9012.91	8426.94	6633.53	6594.12	6637.22	0.38541	7.09923e-09	1.60289e-07	LDLR	19	11089362	11133816	+	7718	protein_coding	low density lipoprotein receptor [Source:HGNC Symbol;Acc:HGNC:6547]	-	11120	7653	8529	5126	7468	6964	38.8705	41.1018	38.4665	30.215	29.9379	30.1773
ENSG00000171823	742.461	766.68	694.588	434.816	462.683	483.21	0.672244	7.2541e-09	1.63366e-07	FBXL14	12	1565993	1594165	-	2287	protein_coding	F-box and leucine rich repeat protein 14 [Source:HGNC Symbol;Acc:HGNC:28624]	-	970	651	703	336	524	507	11.4426	11.7991	10.6999	6.68378	7.08903	7.41427
ENSG00000134013	4681.33	4356.3	4356.24	3096.77	3379.18	3383.42	0.44167	7.71554e-09	1.73092e-07	LOXL2	8	23297189	23425328	-	5707	protein_coding	lysyl oxidase like 2 [Source:HGNC Symbol;Acc:HGNC:6666]	-	6116	3699	4409	2393	3827	3550	28.9121	26.8665	26.8919	19.0758	20.7478	20.804
ENSG00000174705	1253.76	1289.58	1300.25	898.101	834.419	904.469	0.544098	7.79769e-09	1.74712e-07	SH3PXD2B	5	172325000	172454523	-	8242	protein_coding	SH3 and PX domains 2B [Source:HGNC Symbol;Acc:HGNC:29242]	-	1638	1095	1316	694	945	949	5.36168	5.50701	5.55793	3.83068	3.54749	3.85088
ENSG00000237548	690.412	805.544	663.959	397.287	458.268	443.18	0.729078	8.46139e-09	1.88381e-07	TTLL11-IT1	9	121884636	121963719	-	1052	lincRNA	TTLL11 intronic transcript 1 [Source:HGNC Symbol;Acc:HGNC:24214]	-	902	684	672	307	519	465	23.1319	26.951	22.2353	13.2761	15.2642	14.783
ENSG00000107077	1027.96	1015.17	1080.91	671.635	709.919	710.995	0.577024	8.50111e-09	1.89026e-07	KDM4C	9	6720863	7175648	+	10323	protein_coding	lysine demethylase 4C [Source:HGNC Symbol;Acc:HGNC:17071]	-	1343	862	1094	519	804	746	3.50986	3.46127	3.68893	2.28723	2.40975	2.4169
ENSG00000135111	1914.32	2235.27	2072.9	1349.74	1481.65	1472.5	0.529419	8.73743e-09	1.94035e-07	TBX3	12	114670254	114684164	-	5950	protein_coding	T-box 3 [Source:HGNC Symbol;Acc:HGNC:11602]	T-box	2501	1898	2098	1043	1678	1545	11.3401	13.2225	12.2738	7.97473	8.72563	8.68437
ENSG00000185624	19555	18357.9	18778.6	14579.3	14829.7	14666.9	0.363225	8.86893e-09	1.96459e-07	P4HB	17	81843159	81860694	-	5303	protein_coding	prolyl 4-hydroxylase subunit beta [Source:HGNC Symbol;Acc:HGNC:8548]	-	25548	15588	19006	11266	16795	15389	129.974	121.844	124.755	96.6489	97.9896	97.0544
ENSG00000143147	317.651	359.197	313.207	160.468	188.958	150.586	0.980855	8.88236e-09	1.96508e-07	GPR161	1	168079543	168137667	-	11224	protein_coding	G protein-coupled receptor 161 [Source:HGNC Symbol;Acc:HGNC:23694]	-	415	305	317	124	214	158	0.997517	1.12638	0.983108	0.5026	0.589913	0.4708
ENSG00000134851	5358.73	4752	4594.36	3355.59	3622	3619.78	0.472634	9.5458e-09	2.09864e-07	TMEM165	4	55395957	55453397	+	7045	protein_coding	transmembrane protein 165 [Source:HGNC Symbol;Acc:HGNC:30760]	-	7001	4035	4650	2593	4102	3798	26.8101	23.7409	22.9753	16.7444	18.0151	18.0302
ENSG00000112559	418.687	431.037	359.644	166.938	241.937	203.958	0.972628	9.63525e-09	2.11566e-07	MDFI	6	41636882	41654246	+	2523	protein_coding	MyoD family inhibitor [Source:HGNC Symbol;Acc:HGNC:6967]	-	547	366	364	129	274	214	5.84911	6.01309	5.02197	2.32606	3.36012	2.83676
ENSG00000010810	1256.83	1228.34	1359.53	839.867	899.76	878.736	0.553219	9.70212e-09	2.12503e-07	FYN	6	111660332	111873452	-	7411	protein_coding	FYN proto-oncogene, Src family tyrosine kinase [Source:HGNC Symbol;Acc:HGNC:4037]	-	1642	1043	1376	649	1019	922	5.97745	5.83367	6.46296	3.98398	4.25421	4.16084
ENSG00000163013	1089.96	893.871	1057.2	471.05	671.95	628.077	0.77676	9.72154e-09	2.12663e-07	FBXO41	2	73254682	73284431	-	8011	protein_coding	F-box protein 41 [Source:HGNC Symbol;Acc:HGNC:29409]	-	1424	759	1070	364	761	659	4.7956	3.92725	4.64929	2.06711	2.93914	2.75122
ENSG00000080819	3414.56	3912.31	4004.5	2422.54	2828.2	2655.27	0.517684	9.85245e-09	2.14725e-07	CPOX	3	98579446	98593723	-	3232	protein_coding	coproporphyrinogen oxidase [Source:HGNC Symbol;Acc:HGNC:2321]	-	4461	3322	4053	1872	3203	2786	37.2375	42.6052	43.6511	26.3502	30.6625	28.8294
ENSG00000182606	2353.68	2309.46	2244.81	1665.5	1724.47	1639.29	0.457861	9.91803e-09	2.15857e-07	TRAK1	3	42013802	42225889	+	10992	protein_coding	trafficking kinesin protein 1 [Source:HGNC Symbol;Acc:HGNC:29947]	-	3075	1961	2272	1287	1953	1720	7.54724	7.39494	7.19484	5.32661	5.49727	5.23333
ENSG00000125249	4658.37	5146.53	5007.36	3791.7	3486.02	3678.87	0.435009	1.04681e-08	2.27015e-07	RAP2A	13	97434222	97469128	+	5570	protein_coding	RAP2A, member of RAS oncogene family [Source:HGNC Symbol;Acc:HGNC:9861]	-	6086	4370	5068	2930	3948	3860	29.4779	32.5207	31.6717	23.931	21.9303	23.1771
ENSG00000179820	4239.68	4250.3	4129.98	3288.29	3131.94	3047.94	0.415126	1.0526e-08	2.27708e-07	MYADM	19	53866223	53876437	+	3675	protein_coding	myeloid associated differentiation marker [Source:HGNC Symbol;Acc:HGNC:7544]	-	5539	3609	4180	2541	3547	3198	40.6625	40.7065	39.5921	31.4555	29.8625	29.1037
ENSG00000167693	97.2088	56.5294	100.779	15.5291	15.0107	22.8738	2.25284	1.06226e-08	2.29516e-07	NXN	17	799313	979770	-	5880	protein_coding	nucleoredoxin [Source:HGNC Symbol;Acc:HGNC:18008]	-	127	48	102	12	17	24	0.582701	0.338375	0.603827	0.0928438	0.0894527	0.136509
ENSG00000225205	206.664	244.961	254.913	103.528	108.607	110.557	1.12585	1.06615e-08	2.30073e-07	AC078883.1	2	172480840	172556596	-	2447	antisense	novel transcript	-	270	208	258	80	123	116	2.9768	3.52341	3.67008	1.48732	1.55522	1.58544
ENSG00000109103	697.301	677.175	733.121	399.875	422.949	477.491	0.694716	1.11129e-08	2.3835e-07	UNC119	17	28546707	28552668	-	5128	protein_coding	unc-119 lipid binding chaperone [Source:HGNC Symbol;Acc:HGNC:12565]	-	911	575	742	309	479	501	4.79281	4.64787	5.03669	2.74132	2.89008	3.26751
ENSG00000187239	4228.2	3958.24	3688.33	2941.48	2885.59	2880.2	0.448213	1.23047e-08	2.61993e-07	FNBP1	9	129887187	130043194	-	6600	protein_coding	formin binding protein 1 [Source:HGNC Symbol;Acc:HGNC:17069]	-	5524	3361	3733	2273	3268	3022	22.5803	21.1086	19.6881	15.6677	15.32	15.3136
ENSG00000081019	1574.48	1495.67	1462.29	1119.39	935.08	1027.42	0.5594	1.26351e-08	2.68378e-07	RSBN1	1	113761832	113812476	-	6819	protein_coding	round spermatid basic protein 1 [Source:HGNC Symbol;Acc:HGNC:25642]	-	2057	1270	1480	865	1059	1078	8.13829	7.72	7.55493	5.77091	4.80504	5.28719
ENSG00000124225	328.367	441.636	391.261	213.526	176.597	206.817	0.959678	1.27514e-08	2.70195e-07	PMEPA1	20	57648392	57711536	-	5619	protein_coding	prostate transmembrane protein, androgen induced 1 [Source:HGNC Symbol;Acc:HGNC:14107]	-	429	375	396	165	200	217	2.05977	2.76634	2.45316	1.3359	1.10127	1.2916
ENSG00000108819	7736.9	9035.28	8918.98	4437.45	6209.14	6010.1	0.624203	1.28122e-08	2.71155e-07	PPP1R9B	17	50133735	50150630	-	4298	protein_coding	protein phosphatase 1 regulatory subunit 9B [Source:HGNC Symbol;Acc:HGNC:9298]	-	10108	7672	9027	3429	7032	6306	63.4481	73.9905	73.1083	36.2953	50.6214	49.0698
ENSG00000110400	7032.71	7996.56	7196.84	4820.5	5516	5627.91	0.476445	1.32874e-08	2.80874e-07	NECTIN1	11	119623408	119729084	-	7701	protein_coding	nectin cell adhesion molecule 1 [Source:HGNC Symbol;Acc:HGNC:9706]	-	9188	6790	7284	3725	6247	5905	32.188	36.5474	32.924	22.0053	25.0984	25.6448
ENSG00000132005	864.929	950.401	884.29	575.872	626.035	537.535	0.632214	1.39799e-08	2.94096e-07	RFX1	19	13961538	14007039	-	5465	protein_coding	regulatory factor X1 [Source:HGNC Symbol;Acc:HGNC:9982]	RFX	1130	807	895	445	709	564	5.57838	6.12093	5.70062	3.70441	4.014	3.45156
ENSG00000196155	2872.64	2762.87	2739.82	1609.85	2119.16	1935.7	0.562292	1.49632e-08	3.14031e-07	PLEKHG4	16	67277510	67289499	+	7328	protein_coding	pleckstrin homology and RhoGEF domain containing G4 [Source:HGNC Symbol;Acc:HGNC:24501]	-	3753	2346	2773	1244	2400	2031	13.817	13.2702	13.1721	7.72296	10.1332	9.26939
ENSG00000017483	75.0115	60.0625	53.3538	10.3528	11.4788	11.4369	2.50005	1.51419e-08	3.17402e-07	SLC38A5	X	48458537	48470256	-	4014	protein_coding	solute carrier family 38 member 5 [Source:HGNC Symbol;Acc:HGNC:18070]	-	98	51	54	8	13	12	0.658671	0.526656	0.46828	0.0906696	0.100205	0.099984
ENSG00000267858	141.603	162.522	161.05	28.4701	70.6387	45.7476	1.658	1.58574e-08	3.31223e-07	MZF1-AS1	19	58559129	58574797	+	2968	antisense	MZF1 antisense RNA 1 [Source:HGNC Symbol;Acc:HGNC:51271]	-	185	138	163	22	80	48	1.68162	1.9273	1.91167	0.337216	0.833965	0.540884
ENSG00000053254	2382	2625.08	2762.54	1925.61	1614.09	1826.09	0.534793	1.6023e-08	3.33992e-07	FOXN3	14	89124871	89619149	-	11033	protein_coding	forkhead box N3 [Source:HGNC Symbol;Acc:HGNC:1928]	Fork	3112	2229	2796	1488	1828	1916	7.60967	8.37434	8.82131	6.13562	5.1263	5.80802
ENSG00000174403	88.0237	111.881	104.732	31.0583	30.9044	26.6861	1.7794	1.60284e-08	3.33992e-07	MIR1-1HG-AS1	20	62544343	62551526	-	3397	antisense	MIR1-1HG antisense RNA 1 [Source:HGNC Symbol;Acc:HGNC:26393]	-	115	95	106	24	35	28	0.913318	1.15921	1.08618	0.321414	0.318782	0.27567
ENSG00000197226	6298.67	5592.88	5564.61	4276.98	4424.63	4224.03	0.433891	1.6089e-08	3.34858e-07	TBC1D9B	5	179862066	179907859	-	11473	protein_coding	TBC1 domain family member 9B [Source:HGNC Symbol;Acc:HGNC:29097]	-	8229	4749	5632	3305	5011	4432	19.3504	17.1577	17.0874	13.1052	13.5135	12.9196
ENSG00000210135	1222.38	884.45	961.357	675.517	531.556	600.438	0.768748	1.61786e-08	3.36323e-07	MT-TN	MT	5657	5729	-	73	Mt_tRNA	mitochondrially encoded tRNA asparagine [Source:HGNC Symbol;Acc:HGNC:7493]	-	1597	751	973	522	602	630	590.203	426.433	463.959	325.309	255.15	288.632
ENSG00000162775	1122.11	1293.11	1152.05	779.045	731.993	845.378	0.596892	1.80335e-08	3.70066e-07	RBM15	1	110338506	110346681	+	4670	protein_coding	RNA binding motif protein 15 [Source:HGNC Symbol;Acc:HGNC:14959]	-	1466	1098	1166	602	829	887	8.46909	9.74584	8.69103	5.86447	5.49237	6.35233
ENSG00000165288	2215.14	2439.01	2161.82	1736.67	1450.74	1523.02	0.53432	1.82389e-08	3.73408e-07	BRWD3	X	80670854	80809688	-	12694	protein_coding	bromodomain and WD repeat domain containing 3 [Source:HGNC Symbol;Acc:HGNC:17342]	-	2894	2071	2188	1342	1643	1598	6.15063	6.76263	5.99982	4.80953	4.00462	4.21022
ENSG00000187867	364.342	341.532	361.62	102.233	165.118	206.817	1.16028	1.85169e-08	3.78658e-07	PALM3	19	14053365	14059159	-	2533	protein_coding	paralemmin 3 [Source:HGNC Symbol;Acc:HGNC:33274]	-	476	290	366	79	187	217	5.06981	4.74566	5.02962	1.41886	2.28417	2.86517
ENSG00000012171	1110.63	993.975	1051.27	587.519	723.164	715.76	0.63666	1.86022e-08	3.7996e-07	SEMA3B	3	50267558	50277546	+	5768	protein_coding	semaphorin 3B [Source:HGNC Symbol;Acc:HGNC:10724]	-	1451	844	1064	454	819	751	6.78675	6.06528	6.42105	3.58079	4.39319	4.35453
ENSG00000198910	45.16	80.0833	48.4137	1.29409	9.71282	8.57768	3.07147	1.86295e-08	3.80077e-07	L1CAM	X	153861514	153886174	-	7270	protein_coding	L1 cell adhesion molecule [Source:HGNC Symbol;Acc:HGNC:6470]	-	59	68	49	1	11	9	0.218946	0.387711	0.234613	0.0062577	0.0468145	0.0414033
ENSG00000230479	507.476	464.012	434.735	287.289	263.129	264.002	0.792064	1.91233e-08	3.89247e-07	AP000695.1	21	36430360	36481070	+	893	antisense	novel transcript	-	663	394	440	222	298	277	20.03	18.2885	17.1511	11.3097	10.3249	10.3742
ENSG00000260401	1162.68	1347.28	1259.74	819.162	824.707	893.032	0.56912	1.93455e-08	3.92859e-07	AP002761.4	11	73238975	73242335	+	3361	sense_overlapping	novel transcript, overlapping to P2RY2	-	1519	1144	1275	633	934	937	12.193	14.1088	13.2048	8.56809	8.59805	9.3239
ENSG00000034053	2597.85	2482.58	2678.56	1756.09	1929.32	1935.7	0.464158	1.98526e-08	4.01763e-07	APBA2	15	28884483	29118315	+	6869	protein_coding	amyloid beta precursor protein binding family A member 2 [Source:HGNC Symbol;Acc:HGNC:579]	-	3394	2108	2711	1357	2185	2031	13.3302	12.7207	13.7381	8.98742	9.84192	9.88879
ENSG00000101457	3057.1	2344.79	2319.9	1603.38	1694.45	1767	0.609165	2.02766e-08	4.08932e-07	DNTTIP1	20	45791937	45811427	+	1883	protein_coding	deoxynucleotidyltransferase terminal interacting protein 1 [Source:HGNC Symbol;Acc:HGNC:16160]	-	3994	1991	2348	1239	1919	1854	57.2239	43.8283	43.4048	29.9343	31.5316	32.9296
ENSG00000107551	328.367	292.069	347.788	159.174	180.129	165.835	0.937357	2.11678e-08	4.25927e-07	RASSF4	10	44959407	44995891	+	9481	protein_coding	Ras association domain family member 4 [Source:HGNC Symbol;Acc:HGNC:20793]	-	429	248	352	123	204	174	1.22074	1.08426	1.29234	0.590201	0.665729	0.613793
ENSG00000172530	916.978	1074.06	989.022	546.108	710.802	589.954	0.685348	2.18064e-08	4.38273e-07	BANP	16	87949244	88077318	+	8154	protein_coding	BTG3 associated nuclear protein [Source:HGNC Symbol;Acc:HGNC:13450]	-	1198	912	1001	422	805	619	3.96375	4.63616	4.2732	2.35446	3.05455	2.53891
ENSG00000114988	1040.21	1315.49	1403.01	710.458	744.355	855.862	0.698976	2.20317e-08	4.41791e-07	LMAN2L	2	96705929	96740064	-	2709	protein_coding	lectin, mannose binding 2 like [Source:HGNC Symbol;Acc:HGNC:19263]	-	1359	1117	1420	549	843	898	13.5341	17.0914	18.2461	9.2196	9.62809	11.0865
ENSG00000111816	1341.79	1615.8	1669.78	1092.22	909.473	1010.26	0.620031	2.27516e-08	4.55706e-07	FRK	6	115931149	116060758	-	13230	protein_coding	fyn related Src family tyrosine kinase [Source:HGNC Symbol;Acc:HGNC:3955]	-	1753	1372	1690	844	1030	1060	3.57472	4.29861	4.44648	2.90223	2.40879	2.67962
ENSG00000223573	90.32	85.9718	83.9829	14.235	24.7235	25.7331	1.9854	2.29007e-08	4.57707e-07	TINCR	19	5558167	5578349	-	4429	protein_coding	TINCR ubiquitin domain containing [Source:HGNC Symbol;Acc:HGNC:14607]	-	118	73	85	11	28	27	0.71878	0.683205	0.668041	0.112989	0.195602	0.203885
ENSG00000131584	3586.78	2662.77	2665.72	1647.38	2105.03	1841.34	0.672307	2.29036e-08	4.57707e-07	ACAP3	1	1292376	1309609	-	8809	protein_coding	ArfGAP with coiled-coil, ankyrin repeat and PH domains 3 [Source:HGNC Symbol;Acc:HGNC:16754]	-	4686	2261	2698	1273	2384	1932	14.3514	10.6392	10.6612	6.57432	8.37339	7.33512
ENSG00000134294	28985.8	32033.3	26592.9	22316.7	20804.9	21614.8	0.436551	2.32311e-08	4.63725e-07	SLC38A2	12	46358189	46372867	-	6602	protein_coding	solute carrier family 38 member 2 [Source:HGNC Symbol;Acc:HGNC:13448]	-	37869	27200	26915	17245	23562	22679	154.749	170.776	141.909	118.833	110.423	114.888
ENSG00000256001	414.86	367.441	392.249	205.761	228.693	222.067	0.838334	2.3391e-08	4.65439e-07	AC079949.1	12	127145072	127146532	-	616	lincRNA	novel transcript	-	542	312	397	159	259	233	23.7377	20.9946	22.4336	11.7426	13.0089	12.6503
ENSG00000139174	681.993	704.262	628.39	417.992	442.375	404.104	0.670934	2.36964e-08	4.7034e-07	PRICKLE1	12	42456757	42590355	-	8247	protein_coding	prickle planar cell polarity protein 1 [Source:HGNC Symbol;Acc:HGNC:17019]	-	891	598	636	323	501	424	2.91475	3.00566	2.68442	1.78179	1.87959	1.71948
ENSG00000126012	6308.62	6474.97	6266.11	4094.51	4984.44	4735.83	0.462568	2.41158e-08	4.78043e-07	KDM5C	X	53191321	53225422	-	8727	protein_coding	lysine demethylase 5C [Source:HGNC Symbol;Acc:HGNC:11114]	ARID	8242	5498	6342	3164	5645	4969	25.4793	26.114	25.2959	16.4938	20.0134	19.0428
ENSG00000171388	3785.79	3226.89	3704.14	1613.74	2488.25	2420.81	0.714877	2.58955e-08	5.09955e-07	APLN	X	129645259	129654937	-	3205	protein_coding	apelin [Source:HGNC Symbol;Acc:HGNC:16665]	-	4946	2740	3749	1247	2818	2540	41.6338	35.437	40.7171	17.7006	27.2041	26.5053
ENSG00000132879	737.103	838.519	848.721	437.404	546.567	513.708	0.689346	2.59655e-08	5.10761e-07	FBXO44	1	11654375	11663327	+	3527	protein_coding	F-box protein 44 [Source:HGNC Symbol;Acc:HGNC:24847]	-	963	712	859	338	619	539	7.36615	8.36775	8.47768	4.35973	5.43009	5.11105
ENSG00000167971	111.752	97.7488	74.1025	24.5878	24.7235	27.6392	1.88254	2.67229e-08	5.23316e-07	CASKIN1	16	2177180	2196525	-	5889	protein_coding	CASK interacting protein 1 [Source:HGNC Symbol;Acc:HGNC:20879]	-	146	83	75	19	28	29	0.668853	0.584212	0.443312	0.146778	0.147109	0.164696
ENSG00000271335	1012.66	1130.59	1125.37	750.575	705.504	747.212	0.568473	2.6881e-08	5.25826e-07	AL117336.3	10	35314552	35336401	-	1412	antisense	novel transcript, antisense to CCNY	-	1323	960	1139	580	799	784	25.2781	28.1819	28.0788	18.6871	17.5079	18.5698
ENSG00000165434	838.139	1015.17	827.972	628.93	499.769	495.6	0.725491	2.75923e-08	5.37911e-07	PGM2L1	11	74330318	74398473	-	8820	protein_coding	phosphoglucomutase 2 like 1 [Source:HGNC Symbol;Acc:HGNC:20898]	-	1095	862	838	486	566	520	3.34939	4.0511	3.30723	2.50678	1.9855	1.97179
ENSG00000177943	170.69	108.348	134.373	25.8819	55.628	42.8884	1.71653	2.97282e-08	5.73852e-07	MAMDC4	9	136850943	136860799	+	5469	protein_coding	MAM domain containing 4 [Source:HGNC Symbol;Acc:HGNC:24083]	-	223	92	136	20	63	45	1.10006	0.697291	0.865607	0.166368	0.356414	0.275189
ENSG00000172164	1218.55	1271.91	1301.24	881.278	816.76	914.953	0.537272	3.08009e-08	5.92605e-07	SNTB1	8	120535745	120813273	-	6868	protein_coding	syntrophin beta 1 [Source:HGNC Symbol;Acc:HGNC:11168]	-	1592	1080	1317	681	925	960	6.25363	6.5182	6.6749	4.51093	4.16709	4.67485
ENSG00000175274	336.786	346.243	295.422	172.115	176.597	173.46	0.905041	3.27796e-08	6.29296e-07	TP53I11	11	44885903	44951306	-	7345	protein_coding	tumor protein p53 inducible protein 11 [Source:HGNC Symbol;Acc:HGNC:16842]	-	440	294	299	133	200	182	1.61615	1.65916	1.417	0.823775	0.842481	0.828717
ENSG00000116574	107.925	110.703	124.492	50.4697	15.8937	19.0615	2.04962	3.36265e-08	6.43445e-07	RHOU	1	228735077	228746669	+	4372	protein_coding	ras homolog family member U [Source:HGNC Symbol;Acc:HGNC:17794]	-	141	94	126	39	18	20	0.870079	0.891213	1.00318	0.40582	0.127384	0.152995
ENSG00000168005	1771.96	1710.01	1690.53	1099.98	1260.9	1267.59	0.509764	3.41898e-08	6.53513e-07	SPINDOC	11	63813388	63827718	+	2807	protein_coding	spindlin interactor and repressor of chromatin binding [Source:HGNC Symbol;Acc:HGNC:25115]	-	2315	1452	1711	850	1428	1330	22.2499	21.4417	21.2176	13.7761	15.7401	15.8466
ENSG00000116014	52.0488	49.4632	68.1743	7.76457	0.882984	11.4369	3.10831	3.46421e-08	6.61168e-07	KISS1R	19	917287	921015	+	1680	protein_coding	KISS1 receptor [Source:HGNC Symbol;Acc:HGNC:4510]	-	68	42	69	6	1	12	1.09199	1.03627	1.42965	0.162477	0.0184167	0.23889
ENSG00000099991	2287.09	2481.41	2566.91	1612.44	1783.63	1830.86	0.487006	3.47672e-08	6.62387e-07	CABIN1	22	24011192	24178628	+	9388	protein_coding	calcineurin binding protein 1 [Source:HGNC Symbol;Acc:HGNC:24187]	-	2988	2107	2598	1246	2020	1921	8.58672	9.30305	9.63287	6.03801	6.65733	6.84354
ENSG00000283317	117.11	93.038	81.0188	31.0583	29.1385	20.9677	1.85466	3.64161e-08	6.923e-07	AL831711.1	1	161433444	161440996	-	569	lincRNA	novel transcript	-	153	79	82	24	33	22	7.25436	5.75505	5.01639	1.91888	1.79442	1.29311
ENSG00000275395	28.3207	77.7279	132.397	9.05866	12.3618	10.4838	2.88518	3.68094e-08	6.99021e-07	FCGBP	19	39863323	39934626	-	12961	protein_coding	Fc fragment of IgG binding protein [Source:HGNC Symbol;Acc:HGNC:13572]	-	37	66	134	7	14	11	0.0770163	0.211076	0.359878	0.0245702	0.0334204	0.0283845
ENSG00000143554	306.935	239.072	217.367	73.7634	141.277	80.0584	1.36222	3.73578e-08	7.08669e-07	SLC27A3	1	153774354	153780157	+	5470	protein_coding	solute carrier family 27 member 3 [Source:HGNC Symbol;Acc:HGNC:10997]	-	401	203	220	57	160	84	1.97777	1.53831	1.39999	0.474063	0.905012	0.513592
ENSG00000175215	5873.1	6424.33	6076.41	4174.75	4639.2	4793.02	0.432307	3.80181e-08	7.20416e-07	CTDSP2	12	57819927	57846739	-	5442	protein_coding	CTD small phosphatase 2 [Source:HGNC Symbol;Acc:HGNC:17077]	-	7673	5455	6150	3226	5254	5029	38.0388	41.5499	39.3374	26.9684	29.8712	30.9065
ENSG00000145555	10849.9	12912.3	12153.8	8779.14	8981.71	9004.66	0.423839	3.87056e-08	7.31865e-07	MYO10	5	16661914	16936276	-	13963	protein_coding	myosin X [Source:HGNC Symbol;Acc:HGNC:7593]	-	14175	10964	12301	6784	10172	9448	27.3882	32.548	30.6656	22.1032	22.5398	22.6302
ENSG00000157741	1316.53	1432.08	1267.65	965.394	931.548	865.393	0.540189	4.04468e-08	7.62326e-07	UBN2	7	139230356	139308236	+	16386	protein_coding	ubinuclein 2 [Source:HGNC Symbol;Acc:HGNC:21931]	-	1720	1216	1283	746	1055	908	2.83188	3.07606	2.72548	2.07117	1.99205	1.85327
ENSG00000170629	453.896	431.037	445.603	265.289	243.703	273.533	0.767945	4.15819e-08	7.82043e-07	DPY19L2P2	7	103175133	103280410	-	5580	transcribed_unprocessed_pseudogene	DPY19L2 pseudogene 2 [Source:HGNC Symbol;Acc:HGNC:21764]	-	593	366	451	205	276	287	2.86708	2.71882	2.8134	1.67135	1.53037	1.72018
ENSG00000160209	5523.3	5131.22	5443.08	3741.23	4251.57	4023.89	0.421379	4.52333e-08	8.46185e-07	PDXK	21	43719094	43762307	+	11912	protein_coding	pyridoxal kinase [Source:HGNC Symbol;Acc:HGNC:8819]	-	7216	4357	5509	2891	4815	4222	16.343	15.1613	16.0982	11.0411	12.5064	11.8539
ENSG00000012822	1190.23	920.958	1030.52	582.342	726.695	649.998	0.680836	4.71546e-08	8.78666e-07	CALCOCO1	12	53708517	53727745	-	8898	protein_coding	calcium binding and coiled-coil domain 1 [Source:HGNC Symbol;Acc:HGNC:29306]	-	1555	782	1043	450	823	682	4.71474	3.64291	4.0802	2.30075	2.86173	2.56341
ENSG00000213918	557.994	707.795	659.019	368.817	401.758	392.667	0.721745	4.74755e-08	8.83427e-07	DNASE1	16	3611728	3680143	+	13801	protein_coding	deoxyribonuclease 1 [Source:HGNC Symbol;Acc:HGNC:2956]	-	729	601	667	285	455	412	1.42507	1.80509	1.68231	0.93947	1.02005	0.99842
ENSG00000197694	7665.72	7757.48	6967.62	5815.66	5451.54	5697.49	0.400614	4.87787e-08	9.05757e-07	SPTAN1	9	128552558	128633662	+	16236	protein_coding	spectrin alpha, non-erythrocytic 1 [Source:HGNC Symbol;Acc:HGNC:11273]	-	10015	6587	7052	4494	6174	5978	16.6415	16.8168	15.119	12.5922	11.7655	12.3141
ENSG00000184481	621.524	711.328	747.942	434.816	451.205	418.4	0.671583	5.67946e-08	1.04139e-06	FOXO4	X	71096197	71103535	+	3447	protein_coding	forkhead box O4 [Source:HGNC Symbol;Acc:HGNC:7139]	Fork	812	604	757	336	511	439	6.35528	7.26323	7.64441	4.43452	4.58671	4.25941
ENSG00000227036	518.192	574.716	633.33	372.699	344.364	321.187	0.734558	5.8536e-08	1.0722e-06	LINC00511	17	72290091	72640472	-	27605	processed_transcript	long intergenic non-protein coding RNA 511 [Source:HGNC Symbol;Acc:HGNC:43564]	-	677	488	641	288	390	337	0.661638	0.732767	0.808276	0.474628	0.437118	0.40829
ENSG00000211445	55.8759	64.7733	63.2342	5.17638	11.4788	15.2492	2.48669	5.87247e-08	1.07454e-06	GPX3	5	151020438	151028993	+	3163	protein_coding	glutathione peroxidase 3 [Source:HGNC Symbol;Acc:HGNC:4555]	-	73	55	64	4	13	16	0.622649	0.720771	0.704321	0.057532	0.127165	0.169179
ENSG00000253633	75.0115	77.7279	97.8154	14.235	29.1385	10.4838	2.19611	6.06922e-08	1.10799e-06	AP002852.1	8	102528740	102538668	+	1231	lincRNA	uncharacterized LOC107986898 [Source:NCBI gene;Acc:107986898]	-	98	66	99	11	33	11	2.14777	2.22239	2.79941	0.406521	0.829426	0.298855
ENSG00000128590	629.944	688.952	636.294	427.051	419.417	403.151	0.64528	6.07453e-08	1.10799e-06	DNAJB9	7	108569568	108574850	+	2837	protein_coding	DnaJ heat shock protein family (Hsp40) member B9 [Source:HGNC Symbol;Acc:HGNC:6968]	-	823	585	644	330	475	423	7.82637	8.54733	7.90162	5.2918	5.18031	4.98664
ENSG00000143816	551.871	508.765	433.747	205.761	275.491	314.515	0.903579	6.26561e-08	1.137e-06	WNT9A	1	227918656	227947898	-	3971	protein_coding	Wnt family member 9A [Source:HGNC Symbol;Acc:HGNC:12778]	-	721	432	439	159	312	330	4.89841	4.50939	3.84817	1.82157	2.43095	2.77933
ENSG00000157110	584.018	626.534	591.832	324.818	333.768	419.353	0.738224	6.30223e-08	1.14247e-06	RBPMS	8	30384479	30572261	+	8931	protein_coding	RNA binding protein, mRNA processing factor [Source:HGNC Symbol;Acc:HGNC:19097]	-	763	532	599	251	378	440	2.30486	2.46914	2.33462	1.27856	1.30952	1.6477
ENSG00000008441	7030.42	7226.34	7327.26	5307.08	5742.04	5608.85	0.373199	6.36887e-08	1.15336e-06	NFIX	19	12995608	13098796	+	6302	protein_coding	nuclear factor I X [Source:HGNC Symbol;Acc:HGNC:7788]	CTF/NFI	9185	6136	7416	4101	6503	5885	39.3206	40.3591	40.962	29.6047	31.9269	31.2316
ENSG00000186187	1664.8	1535.72	1623.34	826.926	1144.35	1127.49	0.635593	6.75475e-08	1.21696e-06	ZNRF1	16	74999030	75110994	+	8824	protein_coding	zinc and ring finger 1 [Source:HGNC Symbol;Acc:HGNC:18452]	-	2175	1304	1643	639	1296	1183	6.64987	6.12556	6.48129	3.29446	4.54424	4.4838
ENSG00000072071	3734.5	3312.86	3061.92	2079.61	2537.69	2375.07	0.531148	6.83159e-08	1.22703e-06	ADGRL1	19	14147743	14206187	-	8487	protein_coding	adhesion G protein-coupled receptor L1 [Source:HGNC Symbol;Acc:HGNC:20973]	-	4879	2813	3099	1607	2874	2492	15.5094	13.7388	12.7103	8.61411	10.4774	9.8202
ENSG00000170776	2366.69	2850.02	2489.85	1974.79	1684.73	1620.23	0.546247	6.90324e-08	1.23737e-06	AKAP13	15	85380571	85749358	+	20280	protein_coding	A-kinase anchoring protein 13 [Source:HGNC Symbol;Acc:HGNC:371]	-	3092	2420	2520	1526	1908	1700	4.11331	4.94631	4.32536	3.42322	2.91093	2.80355
ENSG00000082781	3688.58	4088.96	3952.14	2702.07	2782.28	3102.26	0.448909	6.92238e-08	1.23954e-06	ITGB5	3	124761948	124901418	-	6447	protein_coding	integrin subunit beta 5 [Source:HGNC Symbol;Acc:HGNC:6160]	-	4819	3472	4000	2088	3151	3255	20.166	22.3232	21.5969	14.734	15.1221	16.8857
ENSG00000100105	2173.8	2244.69	2213.2	1515.38	1639.7	1693.62	0.450215	7.05922e-08	1.26036e-06	PATZ1	22	31325804	31346232	-	5693	protein_coding	POZ/BTB and AT hook containing zinc finger 1 [Source:HGNC Symbol;Acc:HGNC:13071]	ZBTB	2840	1906	2240	1171	1857	1777	13.4585	13.8776	13.6961	9.3576	10.0924	10.4393
ENSG00000127863	1144.31	1319.02	1349.65	921.395	824.707	829.176	0.566611	7.06018e-08	1.26036e-06	TNFRSF19	13	23570370	23676104	+	5113	protein_coding	TNF receptor superfamily member 19 [Source:HGNC Symbol;Acc:HGNC:11915]	-	1495	1120	1366	712	934	870	7.88833	9.0798	9.2996	6.33509	5.65188	5.69076
ENSG00000151135	4101.14	4728.45	4353.28	3457.82	2917.38	3127.04	0.472733	7.32165e-08	1.30438e-06	TMEM263	12	106955719	106978778	+	4768	protein_coding	transmembrane protein 263 [Source:HGNC Symbol;Acc:HGNC:28281]	-	5358	4015	4406	2672	3304	3281	30.317	34.9047	32.1661	25.4946	21.44	23.0142
ENSG00000064309	668.98	779.635	722.253	516.344	396.46	414.588	0.713179	7.36744e-08	1.31121e-06	CDON	11	125955796	126063335	-	10600	protein_coding	cell adhesion associated, oncogene regulated [Source:HGNC Symbol;Acc:HGNC:17104]	-	874	662	731	399	449	435	2.22446	2.58873	2.4005	1.71244	1.31058	1.37249
ENSG00000145284	920.039	1057.57	982.106	723.399	580.12	616.64	0.626494	7.63289e-08	1.35571e-06	SCD5	4	82629539	82798857	-	4292	protein_coding	stearoyl-CoA desaturase 5 [Source:HGNC Symbol;Acc:HGNC:21088]	-	1202	898	994	559	657	647	7.55552	8.67263	8.06151	5.92517	4.73617	5.04163
ENSG00000139438	876.41	1026.95	739.049	481.403	441.492	607.109	0.786612	7.69176e-08	1.36478e-06	FAM222A	12	109714228	109770507	+	3722	protein_coding	family with sequence similarity 222 member A [Source:HGNC Symbol;Acc:HGNC:25915]	-	1145	872	748	372	500	637	8.29944	9.71123	6.99544	4.5469	4.15638	5.72387
ENSG00000147119	1044.04	1209.49	1118.45	603.048	784.089	768.179	0.640584	7.72992e-08	1.36879e-06	CHST7	X	46573784	46598408	+	2289	protein_coding	carbohydrate sulfotransferase 7 [Source:HGNC Symbol;Acc:HGNC:13817]	-	1364	1027	1132	466	888	806	16.0764	18.5977	17.2143	9.26166	12.003	11.7765
ENSG00000105649	535.031	598.27	542.431	292.465	372.619	335.483	0.737508	7.79796e-08	1.37806e-06	RAB3A	19	18196784	18204074	-	1818	protein_coding	RAB3A, member RAS oncogene family [Source:HGNC Symbol;Acc:HGNC:9777]	-	699	508	549	226	422	352	10.373	11.5825	10.5116	5.6554	7.18192	6.47553
ENSG00000171488	931.521	1076.41	960.369	720.811	607.493	615.687	0.612248	7.93917e-08	1.4016e-06	LRRC8C	1	89633072	89769903	+	11724	protein_coding	leucine rich repeat containing 8 VRAC subunit C [Source:HGNC Symbol;Acc:HGNC:25075]	-	1217	914	972	557	688	646	2.80049	3.2315	2.88589	2.16137	1.81566	1.84282
ENSG00000074800	158378	152341	153465	115746	125635	124409	0.343662	8.09232e-08	1.42435e-06	ENO1	1	8861000	8879250	-	5276	protein_coding	enolase 1 [Source:HGNC Symbol;Acc:HGNC:3350]	-	206915	129355	155324	89442	142285	130534	1058.05	1016.28	1024.76	771.233	834.403	827.457
ENSG00000167522	6781.65	7211.03	6821.39	5162.14	5515.12	5381.07	0.373627	8.10074e-08	1.4244e-06	ANKRD11	16	89267619	89490561	-	19538	protein_coding	ankyrin repeat domain 11 [Source:HGNC Symbol;Acc:HGNC:21316]	-	8860	6123	6904	3989	6246	5646	12.2341	12.9903	12.3001	9.28823	9.89108	9.66468
ENSG00000205485	882.534	846.763	897.135	526.696	607.493	606.156	0.591174	8.68618e-08	1.5227e-06	AC004980.1	7	76549360	76627982	+	3110	transcribed_unprocessed_pseudogene	uncharacterized LOC100133091 [Source:NCBI gene;Acc:100133091]	-	1153	719	908	407	688	636	10.002	9.58302	10.1628	5.95364	6.84463	6.83948
ENSG00000184058	1161.15	1058.75	1003.84	627.636	746.121	750.071	0.600119	8.69448e-08	1.5227e-06	TBX1	22	19756703	19783593	+	3580	protein_coding	T-box 1 [Source:HGNC Symbol;Acc:HGNC:11592]	T-box	1517	899	1016	485	845	787	11.432	10.409	9.87871	6.16322	7.3029	7.35222
ENSG00000148400	1865.34	2122.21	1876.28	1424.8	1435.73	1300.95	0.494032	8.8479e-08	1.54803e-06	NOTCH1	9	136494433	136545786	-	10377	protein_coding	notch 1 [Source:HGNC Symbol;Acc:HGNC:7881]	-	2437	1802	1899	1101	1626	1365	6.33583	7.19809	6.37005	4.82686	4.84809	4.39934
ENSG00000167771	127.06	206.097	193.655	75.0575	70.6387	55.2784	1.38899	8.91414e-08	1.55688e-06	RCOR2	11	63911221	63916844	-	2738	protein_coding	REST corepressor 2 [Source:HGNC Symbol;Acc:HGNC:27455]	MYB	166	175	196	58	80	58	1.63566	2.64935	2.49179	0.963703	0.904021	0.708469
ENSG00000196323	2815.23	3177.42	3081.68	2405.72	1978.77	2000.51	0.508166	8.98324e-08	1.56703e-06	ZBTB44	11	130226677	130314908	-	11023	protein_coding	zinc finger and BTB domain containing 44 [Source:HGNC Symbol;Acc:HGNC:25001]	ZBTB	3678	2698	3119	1859	2241	2099	9.00185	10.1456	9.84929	7.67235	6.29019	6.36853
ENSG00000113448	764.658	677.175	639.258	486.579	377.917	408.87	0.715025	9.27721e-08	1.61031e-06	PDE4D	5	58969038	60522120	-	16308	protein_coding	phosphodiesterase 4D [Source:HGNC Symbol;Acc:HGNC:8783]	-	999	575	647	376	428	429	1.65266	1.46151	1.381	1.0489	0.812016	0.879798
ENSG00000237753	253.355	337.999	350.752	165.644	153.639	159.164	0.975327	9.41694e-08	1.63295e-06	FLJ42351	2	112641832	112645690	-	2022	lincRNA	uncharacterized LOC400999 [Source:NCBI gene;Acc:400999]	-	331	287	355	128	174	167	4.41638	5.88349	6.11134	2.8799	2.6625	2.76224
ENSG00000197324	10810.1	10790	10832.8	7173.16	8675.31	8296.53	0.425187	9.46396e-08	1.63949e-06	LRP10	14	22871613	22881580	+	7112	protein_coding	LDL receptor related protein 10 [Source:HGNC Symbol;Acc:HGNC:14553]	-	14123	9162	10964	5543	9825	8705	53.5741	53.3989	53.662	35.457	42.7428	40.9358
ENSG00000162373	82.6658	69.4841	54.3419	14.235	17.6597	13.3431	2.18714	9.50842e-08	1.64556e-06	BEND5	1	48727523	48776969	-	2138	protein_coding	BEN domain containing 5 [Source:HGNC Symbol;Acc:HGNC:25668]	-	108	59	55	11	20	14	1.36281	1.14387	0.895457	0.234064	0.28943	0.219001
ENSG00000136367	225.8	313.267	225.272	109.998	125.384	122.947	1.08452	9.58529e-08	1.65724e-06	ZFHX2	14	23520855	23556192	-	10128	protein_coding	zinc finger homeobox 2 [Source:HGNC Symbol;Acc:HGNC:20152]	Homeobox	295	266	228	85	142	129	0.785811	1.08866	0.783611	0.381807	0.433797	0.425983
ENSG00000153487	1011.12	1092.9	909.979	649.635	713.451	621.406	0.601216	9.7027e-08	1.67424e-06	ING1	13	110712736	110723339	+	6388	protein_coding	inhibitor of growth family member 1 [Source:HGNC Symbol;Acc:HGNC:6062]	-	1321	928	921	502	808	652	5.57902	6.02167	5.01862	3.5751	3.91353	3.41357
ENSG00000150961	2613.92	2582.69	2470.08	2034.32	1690.03	1781.3	0.479662	9.78999e-08	1.68764e-06	SEC24D	4	118722823	118838683	-	9920	protein_coding	SEC24 homolog D, COPII coat complex component [Source:HGNC Symbol;Acc:HGNC:10706]	-	3415	2193	2500	1572	1914	1869	9.2875	9.16349	8.77239	7.20924	5.96969	6.30121
ENSG00000054965	4395.83	4435.2	4521.24	3523.82	3429.51	3354.83	0.373574	1.02077e-07	1.75276e-06	FAM168A	11	73400487	73598189	-	7887	protein_coding	family with sequence similarity 168 member A [Source:HGNC Symbol;Acc:HGNC:28999]	-	5743	3766	4576	2723	3884	3520	19.6448	19.7926	20.1959	15.7067	15.2366	14.9265
ENSG00000157510	3781.19	3469.49	3697.22	2812.07	2674.56	2799.18	0.402847	1.09093e-07	1.86594e-06	AFAP1L1	5	149271871	149341802	+	4721	protein_coding	actin filament associated protein 1 like 1 [Source:HGNC Symbol;Acc:HGNC:26714]	-	4940	2946	3742	2173	3029	2937	28.2301	25.8662	27.5905	20.9399	19.8512	20.8064
ENSG00000126603	671.277	718.395	756.834	298.936	484.758	427.931	0.817689	1.10341e-07	1.88362e-06	GLIS2	16	4314761	4339597	+	4469	protein_coding	GLIS family zinc finger 2 [Source:HGNC Symbol;Acc:HGNC:29450]	zf-C2H2	877	610	766	231	549	449	5.2943	5.65788	5.96634	2.35153	3.80088	3.36018
ENSG00000119630	757.004	798.478	619.497	309.289	483.875	421.26	0.834438	1.12142e-07	1.91066e-06	PGF	14	74941834	74955784	-	5962	protein_coding	placental growth factor [Source:HGNC Symbol;Acc:HGNC:8893]	-	989	678	627	239	548	442	4.47532	4.71381	3.66071	1.82371	2.84387	2.47946
ENSG00000104894	251.824	247.316	222.308	98.3512	139.511	100.073	1.08691	1.14262e-07	1.943e-06	CD37	19	49335171	49343335	+	4161	protein_coding	CD37 molecule [Source:HGNC Symbol;Acc:HGNC:1666]	-	329	210	225	76	158	105	2.13313	2.09197	1.88224	0.830931	1.17485	0.843953
ENSG00000104899	305.404	163.7	211.439	67.2929	105.958	92.4484	1.35332	1.25447e-07	2.11478e-06	AMH	19	2249309	2252073	+	2587	protein_coding	anti-Mullerian hormone [Source:HGNC Symbol;Acc:HGNC:464]	-	399	139	214	52	120	97	4.16099	2.22716	2.87943	0.914441	1.43518	1.25401
ENSG00000157933	8746.5	9588.8	8717.42	7138.22	6829.88	6919.33	0.373049	1.2654e-07	2.13116e-06	SKI	1	2228695	2310119	+	6080	protein_coding	SKI proto-oncogene [Source:HGNC Symbol;Acc:HGNC:10896]	-	11427	8142	8823	5516	7735	7260	50.7047	55.5088	50.5129	41.2733	39.3621	39.9355
ENSG00000162426	76.5424	78.9056	98.8034	23.2937	19.4256	27.6392	1.85487	1.29817e-07	2.18009e-06	SLC45A1	1	8317826	8344167	+	2888	protein_coding	solute carrier family 45 member 1 [Source:HGNC Symbol;Acc:HGNC:17939]	-	100	67	100	18	22	29	0.934163	0.961638	1.20529	0.283546	0.235693	0.335836
ENSG00000285872	75.0115	71.8395	73.1145	23.2937	14.1277	18.1084	2.00777	1.31434e-07	2.20513e-06	AC007240.2	2	10287800	10302485	-	1871	bidirectional_promoter_lncRNA	uncharacterized LOC101929691 [Source:NCBI gene;Acc:101929691]	-	98	61	74	18	16	19	1.4131	1.35142	1.37673	0.437671	0.264587	0.33963
ENSG00000136111	2814.46	3155.05	2884.07	2280.19	2075.01	2179.68	0.438157	1.33892e-07	2.24423e-06	TBC1D4	13	75283503	75482114	-	7977	protein_coding	TBC1 domain family member 4 [Source:HGNC Symbol;Acc:HGNC:19165]	-	3677	2679	2919	1762	2350	2287	12.4358	13.9209	12.7375	10.0488	9.11486	9.58855
ENSG00000075826	202.837	154.278	120.54	51.7638	73.2876	38.123	1.54789	1.35535e-07	2.26959e-06	SEC31B	10	100486642	100519864	-	7938	protein_coding	SEC31 homolog B, COPII coat complex component [Source:HGNC Symbol;Acc:HGNC:23197]	-	265	131	122	40	83	40	0.900647	0.68406	0.534981	0.229244	0.323511	0.168529
ENSG00000266028	1592.08	1903.16	1910.86	1307.04	1273.26	1142.74	0.537579	1.3672e-07	2.28587e-06	SRGAP2	1	206203345	206464443	+	15675	protein_coding	SLIT-ROBO Rho GTPase activating protein 2 [Source:HGNC Symbol;Acc:HGNC:19751]	-	2080	1616	1934	1010	1442	1199	3.57994	4.27334	4.29476	2.93132	2.84629	2.55822
ENSG00000061273	2882.59	2805.27	2979.91	2044.67	2247.19	2192.07	0.417962	1.37558e-07	2.2969e-06	HDAC7	12	47782722	47833132	-	9928	protein_coding	histone deacetylase 7 [Source:HGNC Symbol;Acc:HGNC:14067]	-	3766	2382	3016	1580	2545	2300	10.2338	9.94521	10.5745	7.24009	7.93136	7.74805
ENSG00000158715	585.549	572.36	517.73	278.23	315.225	386.949	0.769409	1.40691e-07	2.34476e-06	SLC45A3	1	205657851	205680459	-	3702	protein_coding	solute carrier family 45 member 3 [Source:HGNC Symbol;Acc:HGNC:8642]	-	765	486	524	215	357	406	5.575	5.44169	4.92702	2.64211	2.98369	3.66789
ENSG00000107186	1007.3	1235.4	1170.82	807.515	706.387	758.648	0.586761	1.41518e-07	2.35408e-06	MPDZ	9	13105704	13279590	-	11273	protein_coding	multiple PDZ domain crumbs cell polarity complex component [Source:HGNC Symbol;Acc:HGNC:7208]	-	1316	1049	1185	624	800	796	3.14946	3.85718	3.65905	2.51822	2.1957	2.36157
ENSG00000141664	1776.55	1969.11	1864.42	1457.15	1264.43	1263.78	0.49444	1.42351e-07	2.36569e-06	ZCCHC2	18	62523007	62587709	+	10235	protein_coding	zinc finger CCHC-type containing 2 [Source:HGNC Symbol;Acc:HGNC:22916]	-	2321	1672	1887	1126	1432	1326	6.11796	6.77146	6.41761	5.00495	4.32889	4.33294
ENSG00000146054	930.755	1105.86	1104.62	540.931	687.844	735.775	0.671962	1.43714e-07	2.38608e-06	TRIM7	5	181193924	181205293	-	7338	protein_coding	tripartite motif containing 7 [Source:HGNC Symbol;Acc:HGNC:16278]	-	1216	939	1118	418	779	772	4.4707	5.30422	5.30339	2.59148	3.28459	3.51857
ENSG00000100941	4358.32	4057.16	3824.68	3065.71	3062.19	3102.26	0.407616	1.47846e-07	2.45006e-06	PNN	14	39175183	39183218	+	4201	protein_coding	pinin, desmosome associated protein [Source:HGNC Symbol;Acc:HGNC:9162]	-	5694	3445	3871	2369	3468	3255	36.5666	33.9915	32.0745	25.6544	25.5416	25.9134
ENSG00000051108	4254.99	3801.6	3802.94	2919.48	2918.26	3062.23	0.414693	1.4971e-07	2.47861e-06	HERPUD1	16	56932048	56944863	+	5155	protein_coding	homocysteine inducible ER protein with ubiquitin like domain 1 [Source:HGNC Symbol;Acc:HGNC:13744]	-	5559	3228	3849	2256	3305	3213	29.0929	25.9561	25.9902	19.9095	19.8365	20.8453
ENSG00000182836	2652.96	2800.56	2432.54	2073.14	1579.66	1757.47	0.545371	1.52253e-07	2.51361e-06	PLCXD3	5	41306954	41510628	-	7731	protein_coding	phosphatidylinositol specific phospholipase C X domain containing 3 [Source:HGNC Symbol;Acc:HGNC:31822]	-	3466	2378	2462	1602	1789	1844	12.0952	12.75	11.0852	9.42705	7.15973	7.97722
ENSG00000115306	7814.98	9593.51	8701.62	6621.88	6112.01	6502.84	0.440496	1.60151e-07	2.64151e-06	SPTBN1	2	54456285	54671445	+	18504	protein_coding	spectrin beta, non-erythrocytic 1 [Source:HGNC Symbol;Acc:HGNC:11275]	-	10210	8146	8807	5117	6922	6823	14.8861	18.2479	16.5673	12.5805	11.5741	12.3321
ENSG00000055609	3879.17	4189.06	3170.6	2914.3	2012.32	2187.31	0.661163	1.61832e-07	2.66174e-06	KMT2C	7	152134922	152436005	-	20114	protein_coding	lysine methyltransferase 2C [Source:HGNC Symbol;Acc:HGNC:13726]	-	5068	3557	3209	2252	2279	2295	6.79764	7.33026	5.55342	5.09353	3.50564	3.81602
ENSG00000175471	1272.9	1572.22	1504.78	992.57	979.229	1015.98	0.539994	1.71398e-07	2.81118e-06	MCTP1	5	94703741	95284575	-	12089	protein_coding	multiple C2 and transmembrane domain containing 1 [Source:HGNC Symbol;Acc:HGNC:26183]	-	1663	1335	1523	767	1109	1066	3.71126	4.57746	4.3853	2.88638	2.83833	2.94913
ENSG00000101210	11133.1	10095.2	10165.9	7734.8	8339.78	8137.36	0.374776	1.82885e-07	2.9801e-06	EEF1A2	20	63488012	63499322	-	4910	protein_coding	eukaryotic translation elongation factor 1 alpha 2 [Source:HGNC Symbol;Acc:HGNC:3192]	-	14545	8572	10289	5977	9445	8538	79.9193	72.366	72.9426	55.3797	59.5172	58.1569
ENSG00000138641	629.944	606.513	589.856	408.934	374.385	396.48	0.632893	1.93231e-07	3.13026e-06	HERC3	4	88592423	88708542	+	6981	protein_coding	HECT and RLD domain containing E3 ubiquitin protein ligase 3 [Source:HGNC Symbol;Acc:HGNC:4876]	-	823	515	597	316	424	416	3.18055	3.0579	2.97678	2.05929	1.87919	1.99298
ENSG00000087448	2389.65	2583.86	2377.21	1903.61	1804.82	1738.41	0.432706	1.95886e-07	3.16553e-06	KLHL42	12	27780020	27803040	+	7622	protein_coding	kelch like family member 42 [Source:HGNC Symbol;Acc:HGNC:29252]	-	3122	2194	2406	1471	2044	1824	11.0505	11.9317	10.9879	8.77996	8.29724	8.00355
ENSG00000040608	330.663	358.02	419.914	204.467	189.841	221.114	0.848267	2.01089e-07	3.24066e-06	RTN4R	22	20241415	20283246	-	3339	protein_coding	reticulon 4 receptor [Source:HGNC Symbol;Acc:HGNC:18601]	-	432	304	425	158	215	232	3.49049	3.77391	4.4306	2.15273	1.99225	2.3238
ENSG00000183778	1040.98	1048.15	1190.58	804.927	694.025	725.291	0.562555	2.01793e-07	3.24904e-06	B3GALT5	21	39556442	39673137	+	14319	protein_coding	beta-1,3-galactosyltransferase 5 [Source:HGNC Symbol;Acc:HGNC:920]	-	1360	890	1205	622	786	761	2.56239	2.57639	2.9293	1.97618	1.69837	1.77745
ENSG00000137575	3044.09	3303.44	2946.32	2355.25	2361.1	2244.49	0.416626	2.0598e-07	3.31341e-06	SDCBP	8	58552924	58582860	+	4778	protein_coding	syndecan binding protein [Source:HGNC Symbol;Acc:HGNC:10662]	-	3977	2805	2982	1820	2674	2355	22.4558	24.3344	21.7246	17.329	17.3156	16.4843
ENSG00000179604	3866.16	3681.48	3194.31	2510.54	2697.51	2616.19	0.457047	2.0976e-07	3.37113e-06	CDC42EP4	17	73283624	73312175	-	5007	protein_coding	CDC42 effector protein 4 [Source:HGNC Symbol;Acc:HGNC:17147]	-	5051	3126	3233	1940	3055	2745	27.2157	25.8789	22.4759	17.6268	18.878	18.3354
ENSG00000109654	1305.81	1412.06	1344.71	1011.98	847.664	969.278	0.523498	2.14682e-07	3.44079e-06	TRIM2	4	153152342	153339320	+	9425	protein_coding	tripartite motif containing 2 [Source:HGNC Symbol;Acc:HGNC:15974]	-	1706	1199	1361	782	960	1017	4.88334	5.27317	5.02651	3.77463	3.15146	3.60883
ENSG00000161328	440.119	354.486	409.046	204.467	249.001	229.691	0.815731	2.17975e-07	3.4872e-06	LRRC56	11	537527	554916	+	2769	protein_coding	leucine rich repeat containing 56 [Source:HGNC Symbol;Acc:HGNC:25430]	-	575	301	414	158	282	241	5.60228	4.50586	5.20436	2.59587	3.151	2.91086
ENSG00000112773	907.793	984.554	790.427	640.577	475.928	559.456	0.682055	2.22666e-07	3.559e-06	TENT5A	6	81491439	81752774	-	6053	protein_coding	terminal nucleotidyltransferase 5A [Source:HGNC Symbol;Acc:HGNC:18345]	-	1186	836	800	495	539	587	5.28608	5.72492	4.60054	3.72035	2.75512	3.24335
ENSG00000188483	812.115	793.767	769.678	496.932	562.461	531.816	0.576075	2.36703e-07	3.75942e-06	IER5L	9	129175552	129178262	-	2711	protein_coding	immediate early response 5 like [Source:HGNC Symbol;Acc:HGNC:23679]	-	1061	674	779	384	637	558	10.5586	10.3054	10.0022	6.44393	7.26995	6.88385
ENSG00000103269	153.85	108.348	105.72	33.6465	52.979	37.17	1.56431	2.4354e-07	3.85755e-06	RHBDL1	16	675666	678268	+	1884	protein_coding	rhomboid like 1 [Source:HGNC Symbol;Acc:HGNC:10007]	-	201	92	107	26	60	39	2.87829	2.02414	1.97694	0.627829	0.985354	0.692325
ENSG00000135736	873.349	940.979	948.513	474.933	663.121	608.062	0.656409	2.58592e-07	4.07393e-06	CCDC102A	16	57512178	57536599	-	2582	protein_coding	coiled-coil domain containing 102A [Source:HGNC Symbol;Acc:HGNC:28097]	-	1141	799	960	367	751	638	11.922	12.827	12.9421	6.46634	8.99923	8.26401
ENSG00000204650	1267.54	1119.99	1145.13	835.985	837.951	805.349	0.512613	2.59361e-07	4.08238e-06	LINC02210	17	45620328	45655156	+	15578	transcribed_unitary_pseudogene	long intergenic non-protein coding RNA 2210 [Source:HGNC Symbol;Acc:HGNC:26327]	-	1656	951	1159	646	949	845	2.86793	2.53048	2.58977	1.88656	1.88485	1.81414
ENSG00000204682	336.021	392.173	404.106	200.585	178.363	242.081	0.864378	2.7481e-07	4.3101e-06	CASC10	10	21492658	21497262	-	3801	protein_coding	cancer susceptibility 10 [Source:HGNC Symbol;Acc:HGNC:31448]	-	439	333	409	155	202	254	3.11592	3.63145	3.74554	1.85517	1.64428	2.23492
ENSG00000124224	550.34	411.016	515.754	295.054	278.14	298.313	0.765684	2.75864e-07	4.32278e-06	PPP4R1L	20	58228940	58309439	-	9251	transcribed_unprocessed_pseudogene	protein phosphatase 4 regulatory subunit 1 like (pseudogene) [Source:HGNC Symbol;Acc:HGNC:15755]	-	719	349	522	228	315	313	2.09681	1.56376	1.96414	1.12123	1.05352	1.13157
ENSG00000135870	591.673	633.6	589.856	429.639	360.257	363.122	0.658096	2.82325e-07	4.40047e-06	RC3H1	1	173931214	174022297	-	11508	protein_coding	ring finger and CCCH-type domains 1 [Source:HGNC Symbol;Acc:HGNC:29434]	-	773	538	597	332	408	381	1.81217	1.93783	1.80578	1.31246	1.09694	1.10727
ENSG00000114439	6329.29	7334.69	7083.22	5587.9	4412.27	4883.56	0.479619	2.83398e-07	4.41326e-06	BBX	3	107522936	107811324	+	11877	protein_coding	BBX, HMG-box containing [Source:HGNC Symbol;Acc:HGNC:14422]	HMG	8269	6228	7169	4318	4997	5124	18.783	21.7358	21.0107	16.5396	13.0174	14.4288
ENSG00000227855	548.809	719.572	774.619	401.169	402.64	425.072	0.730154	2.88356e-07	4.4865e-06	DPY19L2P3	7	29650227	29742594	+	4263	transcribed_unprocessed_pseudogene	DPY19L2 pseudogene 3 [Source:HGNC Symbol;Acc:HGNC:22367]	-	717	611	784	310	456	446	4.53757	5.941	6.40163	3.30823	3.30957	3.49902
ENSG00000245848	336.786	343.887	359.644	117.763	211.916	186.803	0.998388	2.92691e-07	4.54992e-06	CEBPA	19	33299934	33302564	-	2631	protein_coding	CCAAT enhancer binding protein alpha [Source:HGNC Symbol;Acc:HGNC:1833]	C/EBP	440	292	364	91	240	196	4.51182	4.6004	4.81582	1.57351	2.82236	2.49151
ENSG00000121741	4095.02	4048.92	3852.34	3283.12	2659.55	2816.34	0.455199	3.09998e-07	4.78929e-06	ZMYM2	13	19958670	20091829	+	13618	protein_coding	zinc finger MYM-type containing 2 [Source:HGNC Symbol;Acc:HGNC:12989]	-	5350	3438	3899	2537	3012	2955	10.5989	10.4647	9.9662	8.47532	6.84327	7.25723
ENSG00000179403	819.769	822.032	963.333	537.049	616.322	563.268	0.599474	3.15701e-07	4.87311e-06	VWA1	1	1434861	1442882	+	5065	protein_coding	von Willebrand factor A domain containing 1 [Source:HGNC Symbol;Acc:HGNC:30910]	-	1071	698	975	415	698	591	5.70466	5.71229	6.70062	3.7275	4.26381	3.90243
ENSG00000140521	1881.41	1997.37	1867.38	1263.04	1500.19	1367.66	0.473766	3.1799e-07	4.90414e-06	POLG	15	89305198	89334861	-	5980	protein_coding	DNA polymerase gamma, catalytic subunit [Source:HGNC Symbol;Acc:HGNC:9179]	-	2458	1696	1890	976	1699	1435	11.0892	11.756	11.0015	7.42502	8.79051	8.0256
ENSG00000183760	528.908	476.967	434.735	269.172	294.034	305.937	0.728159	3.20881e-07	4.94438e-06	ACP7	19	39083913	39111493	+	3107	protein_coding	acid phosphatase 7, tartrate resistant (putative) [Source:HGNC Symbol;Acc:HGNC:33781]	-	691	405	440	208	333	321	6.00007	5.40316	4.92948	3.04559	3.31608	3.45534
ENSG00000173064	2280.2	2566.2	2245.8	1846.67	1660.89	1639.29	0.463005	3.36427e-07	5.17486e-06	HECTD4	12	112160188	112382439	-	21572	protein_coding	HECT domain E3 ubiquitin protein ligase 4 [Source:HGNC Symbol;Acc:HGNC:26611]	-	2979	2179	2273	1427	1881	1720	3.72563	4.18698	3.66774	3.00942	2.69786	2.66664
ENSG00000275294	372.761	418.082	410.034	222.584	244.586	243.987	0.751163	3.41273e-07	5.24479e-06	LINC02340	13	27178263	27251288	-	1098	lincRNA	long intergenic non-protein coding RNA 2340 [Source:HGNC Symbol;Acc:HGNC:53260]	-	487	355	415	172	277	256	11.9659	13.4017	13.1563	7.12648	7.80547	7.79766
ENSG00000070882	1540.8	1582.82	1700.41	1207.39	1174.37	1124.63	0.460637	3.43446e-07	5.27358e-06	OSBPL3	7	24796539	24981634	-	8100	protein_coding	oxysterol binding protein like 3 [Source:HGNC Symbol;Acc:HGNC:16370]	-	2013	1344	1721	933	1330	1180	6.70469	6.87778	7.3958	5.24017	5.08029	4.87218
ENSG00000204219	1783.44	1531	1701.39	1156.92	1196.44	1246.62	0.479194	3.47477e-07	5.32616e-06	TCEA3	1	23381061	23424740	-	3515	protein_coding	transcription elongation factor A3 [Source:HGNC Symbol;Acc:HGNC:11615]	-	2330	1300	1722	894	1355	1308	17.8834	15.3303	17.0529	11.5707	11.9271	12.4454
ENSG00000123933	1350.21	1277.8	1180.7	718.222	890.047	932.108	0.581601	3.5095e-07	5.37003e-06	MXD4	4	2247432	2262294	-	7058	protein_coding	MAX dimerization protein 4 [Source:HGNC Symbol;Acc:HGNC:13906]	bHLH	1764	1085	1195	555	1008	978	6.74274	6.37209	5.89353	3.57734	4.41876	4.6343
ENSG00000160255	7977.25	7611.45	8265.89	5899.78	6265.65	6395.14	0.36182	3.56914e-07	5.45653e-06	ITGB2	21	44885953	44931989	-	6797	protein_coding	integrin subunit beta 2 [Source:HGNC Symbol;Acc:HGNC:6155]	-	10422	6463	8366	4559	7096	6710	41.3669	39.414	42.844	30.5141	32.3012	33.0166
ENSG00000139998	1580.6	1408.52	1494.9	1030.1	1105.5	1094.13	0.473497	3.59494e-07	5.48538e-06	RAB15	14	64945814	64973226	-	5015	protein_coding	RAB15, member RAS oncogene family [Source:HGNC Symbol;Acc:HGNC:20150]	-	2065	1196	1513	796	1252	1148	11.1088	9.8854	10.5017	7.22089	7.72423	7.65592
ENSG00000104549	4150.89	4815.6	4721.81	3600.17	3297.94	3315.75	0.422367	3.74799e-07	5.68827e-06	SQLE	8	124998497	125022283	+	4305	protein_coding	squalene epoxidase [Source:HGNC Symbol;Acc:HGNC:11279]	-	5423	4089	4779	2782	3735	3479	33.9849	39.3711	38.6415	29.399	26.8435	27.0276
ENSG00000106799	1984.74	2304.75	2095.62	1612.44	1552.29	1490.61	0.455292	3.74986e-07	5.68827e-06	TGFBR1	9	99104038	99154192	+	6844	protein_coding	transforming growth factor beta receptor 1 [Source:HGNC Symbol;Acc:HGNC:11772]	-	2593	1957	2121	1246	1758	1564	10.2214	11.8526	10.7875	8.28241	7.9475	7.64281
ENSG00000108797	685.82	586.493	584.916	373.993	431.779	346.92	0.688623	3.78997e-07	5.73919e-06	CNTNAP1	17	42682613	42699814	+	6045	protein_coding	contactin associated protein 1 [Source:HGNC Symbol;Acc:HGNC:8011]	-	896	498	592	289	489	364	3.99882	3.41481	3.40891	2.17496	2.50285	2.01387
ENSG00000226864	95.678	103.637	133.385	41.411	30.0214	42.8884	1.54701	3.82583e-07	5.78851e-06	ATE1-AS1	10	121928312	121951965	+	1172	transcribed_unitary_pseudogene	ATE1 antisense RNA 1 [Source:HGNC Symbol;Acc:HGNC:49496]	-	125	88	135	32	34	45	2.87741	3.11235	4.00955	1.24214	0.89758	1.28414
ENSG00000160633	6311.68	6459.66	5496.43	3786.52	4655.97	4630.04	0.481891	3.88469e-07	5.8725e-06	SAFB	19	5623035	5668478	+	7036	protein_coding	scaffold attachment factor B [Source:HGNC Symbol;Acc:HGNC:10520]	-	8246	5485	5563	2926	5273	4858	31.6182	32.3136	27.5215	18.919	23.1875	23.0918
ENSG00000173821	5676.38	6274.76	5190.14	4504.74	3980.49	4148.74	0.44043	3.9018e-07	5.8933e-06	RNF213	17	80260866	80398786	+	28570	protein_coding	ring finger protein 213 [Source:HGNC Symbol;Acc:HGNC:14539]	-	7416	5328	5253	3481	4508	4353	7.00292	7.73015	6.4001	5.54297	4.88197	5.09571
ENSG00000223509	215.85	202.564	226.26	116.468	103.309	103.885	0.999332	3.95433e-07	5.96238e-06	AC135983.2	15	32519848	32536926	-	2846	transcribed_processed_pseudogene	WAS protein homolog associated with actin, golgi membranes and microtubules (WHAMM) pseudogene	-	282	172	229	90	117	109	2.67322	2.50511	2.80085	1.43865	1.27196	1.28091
ENSG00000132561	453.896	554.695	510.814	291.171	290.502	337.389	0.721157	3.99202e-07	6.00376e-06	MATN2	8	97868840	98036716	+	6933	protein_coding	matrilin 2 [Source:HGNC Symbol;Acc:HGNC:6908]	-	593	471	517	225	329	354	2.30756	2.81601	2.59573	1.47642	1.46824	1.70769
ENSG00000157542	53.5797	37.6863	62.2461	9.05866	11.4788	3.8123	2.66113	4.00135e-07	6.01263e-06	KCNJ6	21	37607376	38121345	-	19965	protein_coding	potassium voltage-gated channel subfamily J member 6 [Source:HGNC Symbol;Acc:HGNC:6267]	-	70	32	63	7	13	4	0.0945907	0.0664377	0.10984	0.0159506	0.0201463	0.00670066
ENSG00000133606	3161.2	3290.48	3367.22	2250.43	2611.87	2473.23	0.419152	4.009e-07	6.01898e-06	MKRN1	7	140453040	140479569	-	5869	protein_coding	makorin ring finger protein 1 [Source:HGNC Symbol;Acc:HGNC:7112]	-	4130	2794	3408	1739	2958	2595	18.9848	19.7331	20.2127	13.4798	15.5939	14.7877
ENSG00000260285	187.529	127.191	156.109	58.2342	77.7025	46.7007	1.36663	4.03175e-07	6.04797e-06	AL133367.1	14	103525010	103529072	-	4063	antisense	novel transcript, antisense to TRMT61A	-	245	108	158	45	88	49	1.62682	1.10182	1.35363	0.503865	0.670128	0.403344
ENSG00000235890	258.713	183.721	185.75	94.4689	105.958	87.683	1.12823	4.05201e-07	6.06799e-06	TSPEAR-AS1	21	44506807	44516575	+	2355	antisense	TSPEAR antisense RNA 1 [Source:HGNC Symbol;Acc:HGNC:1271]	-	338	156	188	73	120	92	3.87209	2.74579	2.77879	1.4102	1.57657	1.30654
ENSG00000151718	1761.24	2124.56	2066.97	1524.44	1231.76	1354.32	0.534994	4.09278e-07	6.12382e-06	WWC2	4	183099293	183320777	+	9966	protein_coding	WW and C2 domain containing 2 [Source:HGNC Symbol;Acc:HGNC:24148]	-	2301	1804	2092	1178	1395	1421	6.22896	7.50325	7.30685	5.37741	4.33087	4.7687
ENSG00000088448	1924.28	1701.77	1453.4	1158.21	1184.96	1139.88	0.545239	4.11649e-07	6.1436e-06	ANKRD10	13	110878540	110915069	-	4563	protein_coding	ankyrin repeat domain 10 [Source:HGNC Symbol;Acc:HGNC:20265]	-	2514	1445	1471	895	1342	1196	14.864	13.1266	11.2215	8.92322	9.09963	8.76612
ENSG00000246334	247.232	196.675	174.882	91.8807	108.607	60.9969	1.24578	4.12574e-07	6.15218e-06	PRR7-AS1	5	177438503	177447699	-	1701	antisense	PRR7 antisense RNA 1 [Source:HGNC Symbol;Acc:HGNC:27961]	-	323	167	177	71	123	64	5.12292	4.06955	3.62208	1.8989	2.23729	1.25835
ENSG00000051620	1331.07	1310.78	1343.73	914.925	990.708	979.762	0.464737	4.51466e-07	6.69802e-06	HEBP2	6	138403531	138422197	+	10356	protein_coding	heme binding protein 2 [Source:HGNC Symbol;Acc:HGNC:15716]	-	1739	1113	1360	707	1122	1028	4.5303	4.45489	4.57127	3.10582	3.35214	3.31992
ENSG00000149927	241.108	306.201	347.788	117.763	173.948	146.774	1.01855	4.63771e-07	6.86897e-06	DOC2A	16	30005509	30023270	-	6426	protein_coding	double C2 domain alpha [Source:HGNC Symbol;Acc:HGNC:2985]	-	315	260	352	91	197	154	1.32248	1.67713	1.90674	0.644243	0.948522	0.801506
ENSG00000139641	7341.18	7468.95	7257.11	5727.66	5910.69	5908.12	0.33045	4.69505e-07	6.94219e-06	ESYT1	12	56118250	56144671	+	5493	protein_coding	extended synaptotagmin 1 [Source:HGNC Symbol;Acc:HGNC:29534]	-	9591	6342	7345	4426	6694	6199	47.1058	47.8576	46.5449	36.6565	37.7049	37.7432
ENSG00000137504	2374.34	1966.75	1833.79	1178.92	1486.06	1457.25	0.582124	4.87568e-07	7.18508e-06	CREBZF	11	85659708	85682908	-	5587	protein_coding	CREB/ATF bZIP transcription factor [Source:HGNC Symbol;Acc:HGNC:24905]	TF_bZIP	3102	1670	1856	911	1683	1529	14.979	12.39	11.5635	7.41803	9.32024	9.15283
ENSG00000164111	25151.1	26720.7	27281.6	21655.4	20283	20864.7	0.333841	4.88998e-07	7.20012e-06	ANXA5	4	121667955	121697113	-	3034	protein_coding	annexin A5 [Source:HGNC Symbol;Acc:HGNC:543]	-	32859	22689	27612	16734	22971	21892	292.185	309.98	316.79	250.919	234.253	241.322
ENSG00000100058	566.414	472.256	526.622	285.995	302.863	360.263	0.721396	5.11562e-07	7.51346e-06	CRYBB2P1	22	25448105	25520854	+	6435	transcribed_unprocessed_pseudogene	crystallin beta B2 pseudogene 1 [Source:HGNC Symbol;Acc:HGNC:2399]	-	740	401	533	221	343	378	3.10244	2.58303	2.88316	1.5624	1.64918	1.96458
ENSG00000198598	465.378	512.298	475.244	284.701	284.321	328.811	0.691573	5.32822e-07	7.80613e-06	MMP17	12	131828393	131851783	+	4003	protein_coding	matrix metallopeptidase 17 [Source:HGNC Symbol;Acc:HGNC:7163]	-	608	435	481	220	322	345	4.09768	4.50441	4.18263	2.50026	2.48881	2.88244
ENSG00000013016	299.281	343.887	326.051	165.644	179.246	199.193	0.827233	5.80604e-07	8.47788e-06	EHD3	2	31234337	31269447	+	4636	protein_coding	EH domain containing 3 [Source:HGNC Symbol;Acc:HGNC:3244]	-	391	292	330	128	203	209	2.27538	2.6108	2.47776	1.25607	1.3548	1.50775
ENSG00000122515	4640.76	4170.22	4027.23	3253.35	3302.36	3203.29	0.3962	5.88042e-07	8.57936e-06	ZMIZ2	7	44748581	44769881	+	7339	protein_coding	zinc finger MIZ-type containing 2 [Source:HGNC Symbol;Acc:HGNC:22229]	zf-MIZ	6063	3541	4076	2514	3740	3361	22.288	19.9997	19.3324	15.5839	15.7673	15.3165
ENSG00000139289	11037.4	10808.9	10501.8	8874.9	8230.29	8557.67	0.334333	5.96438e-07	8.69464e-06	PHLDA1	12	76025447	76033932	-	8069	protein_coding	pleckstrin homology like domain family A member 1 [Source:HGNC Symbol;Acc:HGNC:8933]	-	14420	9178	10629	6858	9321	8979	48.2131	47.1479	45.8524	38.6658	35.7408	37.2164
ENSG00000175040	9854.83	11052.7	11273.5	6797.88	8677.08	7914.34	0.459666	5.99363e-07	8.73002e-06	CHST2	3	143119331	143124014	+	4582	protein_coding	carbohydrate sulfotransferase 2 [Source:HGNC Symbol;Acc:HGNC:1970]	-	12875	9385	11410	5253	9827	8304	75.8074	84.9011	86.6802	52.1556	66.3571	60.612
ENSG00000133466	171.455	173.121	172.906	81.5279	78.5855	83.8707	1.08506	6.07017e-07	8.83418e-06	C1QTNF6	22	37180167	37199385	-	7143	protein_coding	C1q and TNF related 6 [Source:HGNC Symbol;Acc:HGNC:14343]	-	224	147	175	63	89	88	0.846033	0.853043	0.8528	0.401244	0.385506	0.41203
ENSG00000166450	939.94	880.917	961.357	718.222	535.088	560.409	0.622768	6.17511e-07	8.97204e-06	PRTG	15	55611546	55743090	-	14566	protein_coding	protogenin [Source:HGNC Symbol;Acc:HGNC:26373]	-	1228	748	973	555	606	588	2.27446	2.12861	2.32521	1.73341	1.28722	1.35009
ENSG00000185565	187.529	201.386	161.05	77.6457	91.8303	86.7299	1.09583	6.2211e-07	9.0314e-06	LSAMP	3	115802363	117139389	-	10330	protein_coding	limbic system associated membrane protein [Source:HGNC Symbol;Acc:HGNC:6705]	-	245	171	163	60	104	91	0.639861	0.686167	0.549259	0.264241	0.311498	0.294624
ENSG00000143126	110.986	138.968	138.325	50.4697	41.5002	59.0907	1.36055	6.29772e-07	9.105e-06	CELSR2	1	109250019	109275750	+	12349	protein_coding	cadherin EGF LAG seven-pass G-type receptor 2 [Source:HGNC Symbol;Acc:HGNC:3231]	-	145	118	140	39	47	62	0.316779	0.396081	0.394626	0.143675	0.117757	0.167914
ENSG00000175130	9840.29	10429.7	11460.2	7029.52	8541.1	7915.3	0.433492	6.46565e-07	9.33242e-06	MARCKSL1	1	32333832	32336379	-	1699	protein_coding	MARCKS like 1 [Source:HGNC Symbol;Acc:HGNC:7142]	-	12856	8856	11599	5432	9673	8305	204.142	216.062	237.638	145.451	176.153	163.483
ENSG00000105443	1263.71	998.686	1135.25	647.047	822.941	762.461	0.604857	6.68736e-07	9.6287e-06	CYTH2	19	48469032	48482314	+	9509	protein_coding	cytohesin 2 [Source:HGNC Symbol;Acc:HGNC:9502]	-	1651	848	1149	500	932	800	4.68416	3.69654	4.20605	2.39213	3.03251	2.81373
ENSG00000188994	1259.12	1235.4	1199.47	953.748	764.664	855.862	0.524318	6.73191e-07	9.68491e-06	ZNF292	6	87152833	87264196	+	13128	protein_coding	zinc finger protein 292 [Source:HGNC Symbol;Acc:HGNC:18410]	zf-C2H2	1645	1049	1214	737	866	898	3.38055	3.31216	3.21892	2.55398	2.04099	2.28773
ENSG00000166987	1759.71	1680.57	1541.33	1028.8	1238.83	1232.33	0.507358	6.75985e-07	9.70921e-06	MBD6	12	57520710	57530148	+	5646	protein_coding	methyl-CpG binding domain protein 6 [Source:HGNC Symbol;Acc:HGNC:20445]	-	2299	1427	1560	795	1403	1293	10.9854	10.4765	9.61775	6.40583	7.68845	7.65921
ENSG00000144857	644.487	557.05	612.581	363.641	406.172	403.151	0.628604	7.01021e-07	1.00442e-05	BOC	3	113211003	113287459	+	10330	protein_coding	BOC cell adhesion associated, oncogene regulated [Source:HGNC Symbol;Acc:HGNC:17173]	-	842	473	620	281	460	423	2.19903	1.89799	2.0892	1.23753	1.37778	1.36951
ENSG00000032444	5331.18	5605.83	5109.12	3878.4	4214.48	4266.92	0.375756	7.04407e-07	1.00844e-05	PNPLA6	19	7534004	7561764	+	7172	protein_coding	patatin like phospholipase domain containing 6 [Source:HGNC Symbol;Acc:HGNC:16268]	-	6965	4760	5171	2997	4773	4477	26.2	27.5106	25.0971	19.0106	20.5908	20.8773
ENSG00000122574	728.683	774.924	714.349	472.344	494.471	528.004	0.566754	7.1287e-07	1.0189e-05	WIPF3	7	29806486	29917066	+	6065	protein_coding	WAS/WASL interacting protein family member 3 [Source:HGNC Symbol;Acc:HGNC:22004]	-	952	658	723	365	560	554	4.23473	4.49706	4.14951	2.73786	2.85679	3.05496
ENSG00000280213	108.69	105.993	85.959	38.8228	37.9683	21.9207	1.61516	7.22354e-07	1.03162e-05	UCKL1-AS1	20	63953384	63956985	+	3602	antisense	UCKL1 antisense RNA 1 [Source:HGNC Symbol;Acc:HGNC:31967]	-	142	90	87	30	43	23	1.06357	1.0357	0.840747	0.378902	0.369357	0.213555
ENSG00000108840	1739.04	1884.31	1953.34	1348.45	1429.55	1323.82	0.441881	7.23248e-07	1.03205e-05	HDAC5	17	44076746	44123702	-	7618	protein_coding	histone deacetylase 5 [Source:HGNC Symbol;Acc:HGNC:14068]	-	2272	1600	1977	1042	1619	1389	8.04613	8.70589	9.03348	6.22265	6.57548	6.09801
ENSG00000100625	2794.56	3412.96	2953.23	2357.84	2080.31	2201.61	0.464193	7.29856e-07	1.03897e-05	SIX4	14	60709528	60724348	-	6658	protein_coding	SIX homeobox 4 [Source:HGNC Symbol;Acc:HGNC:10890]	Homeobox	3651	2898	2989	1822	2356	2310	14.7941	18.0422	15.6269	12.4495	10.9485	11.6037
ENSG00000111859	153.85	153.1	135.361	76.3516	52.096	60.0438	1.24349	7.2987e-07	1.03897e-05	NEDD9	6	11183298	11382348	-	10359	protein_coding	neural precursor cell expressed, developmentally down-regulated 9 [Source:HGNC Symbol;Acc:HGNC:7733]	-	201	130	137	59	59	63	0.523477	0.520187	0.460354	0.259109	0.17622	0.203399
ENSG00000198879	76.5424	94.2157	76.0786	19.4114	32.6704	13.3431	1.89994	7.40259e-07	1.0512e-05	SFMBT2	10	7158624	7411486	-	9953	protein_coding	Scm like with four mbt domains 2 [Source:HGNC Symbol;Acc:HGNC:20256]	-	100	80	77	15	37	14	0.27106	0.333173	0.269294	0.0685624	0.115019	0.0470436
ENSG00000066027	2940.76	3595.51	3632.01	2510.54	2437.03	2456.08	0.457015	7.46663e-07	1.05944e-05	PPP2R5A	1	212285537	212361863	+	3825	protein_coding	protein phosphatase 2 regulatory subunit B'alpha [Source:HGNC Symbol;Acc:HGNC:9309]	-	3842	3053	3676	1940	2760	2577	27.0985	33.0849	33.4529	23.0738	22.3254	22.5325
ENSG00000149639	5724.6	6884.81	6284.88	4969.32	4650.67	4592.87	0.410528	7.51191e-07	1.06501e-05	SOGA1	20	36777442	36863686	-	15128	protein_coding	suppressor of glucose, autophagy associated 1 [Source:HGNC Symbol;Acc:HGNC:16111]	-	7479	5846	6361	3840	5267	4819	13.3377	16.0181	14.6364	11.5478	10.7722	10.6537
ENSG00000106415	909.323	1028.13	831.925	644.459	640.163	566.127	0.581047	7.77201e-07	1.10099e-05	GLCCI1	7	7968794	8094272	+	6885	protein_coding	glucocorticoid induced 1 [Source:HGNC Symbol;Acc:HGNC:18713]	-	1188	873	842	498	725	594	4.65513	5.25587	4.25694	3.29059	3.25804	2.88542
ENSG00000198142	1330.31	1441.5	1306.18	922.689	1001.3	1011.21	0.472008	7.80753e-07	1.10513e-05	SOWAHC	2	109614334	109618990	+	4657	protein_coding	sosondowah ankyrin repeat domain family member C [Source:HGNC Symbol;Acc:HGNC:26149]	-	1738	1224	1322	713	1134	1061	10.0685	10.8945	9.88132	6.96518	7.53405	7.61966
ENSG00000124593	144.665	136.613	102.756	43.9992	48.5641	56.2315	1.36381	7.83254e-07	1.10778e-05	AL365205.1	6	41780349	41790141	+	4479	protein_coding	novel transcript	-	189	116	104	34	55	59	1.13841	1.07352	0.808243	0.34534	0.37993	0.440552
ENSG00000133065	1224.68	1263.67	1314.09	967.983	903.292	868.252	0.474175	8.00656e-07	1.12876e-05	SLC41A1	1	205789093	205813748	-	6357	protein_coding	solute carrier family 41 member 1 [Source:HGNC Symbol;Acc:HGNC:19429]	-	1600	1073	1330	748	1023	911	6.79028	6.99651	7.28264	5.35301	4.97903	4.79284
ENSG00000048028	2094.2	2336.55	2136.13	1758.67	1389.82	1521.11	0.493386	8.17657e-07	1.15088e-05	USP28	11	113797874	113875570	-	5719	protein_coding	ubiquitin specific peptidase 28 [Source:HGNC Symbol;Acc:HGNC:12625]	-	2736	1984	2162	1359	1574	1596	12.9067	14.3799	13.1591	10.8106	8.51543	9.33339
ENSG00000138336	499.056	480.5	489.077	309.289	308.161	323.093	0.643199	8.34518e-07	1.17354e-05	TET1	10	68560656	68694482	+	9288	protein_coding	tet methylcytosine dioxygenase 1 [Source:HGNC Symbol;Acc:HGNC:29484]	-	652	408	495	239	349	339	1.89385	1.82084	1.85512	1.17064	1.16259	1.22069
ENSG00000127585	165.332	215.518	237.128	63.4106	109.49	95.3076	1.18791	8.93544e-07	1.25367e-05	FBXL16	16	692498	705829	-	3989	protein_coding	F-box and leucine rich repeat protein 16 [Source:HGNC Symbol;Acc:HGNC:14150]	-	216	183	240	49	124	100	1.46086	1.90161	2.09429	0.558832	0.961788	0.838422
ENSG00000214655	3452.83	2925.4	2852.45	2065.37	2322.25	2307.4	0.463323	8.9855e-07	1.25969e-05	ZSWIM8	10	73785582	73801797	+	7953	protein_coding	zinc finger SWIM-type containing 8 [Source:HGNC Symbol;Acc:HGNC:23528]	-	4511	2484	2887	1596	2630	2421	15.3025	12.9466	12.6359	9.12958	10.2317	10.181
ENSG00000160838	103.332	50.6409	82.0068	7.76457	26.4895	18.1084	2.1432	9.07402e-07	1.27109e-05	LRRC71	1	156920650	156933094	+	2631	protein_coding	leucine rich repeat containing 71 [Source:HGNC Symbol;Acc:HGNC:26556]	-	135	43	83	6	30	19	1.38431	0.677457	1.09811	0.103748	0.352795	0.241523
ENSG00000136830	16474.2	15544.4	15870.8	10183.2	13121.1	12165.1	0.432799	9.33686e-07	1.30478e-05	FAM129B	9	127505339	127578989	-	4629	protein_coding	family with sequence similarity 129 member B [Source:HGNC Symbol;Acc:HGNC:25282]	-	21523	13199	16063	7869	14860	12764	125.44	118.192	120.789	77.3359	99.3238	92.2202
ENSG00000205476	3186.46	3799.25	3889.89	2391.49	2718.71	2751.53	0.466538	9.4966e-07	1.325e-05	CCDC85C	14	99500180	99604026	-	17449	protein_coding	coiled-coil domain containing 85C [Source:HGNC Symbol;Acc:HGNC:35459]	-	4163	3226	3937	1848	3079	2887	6.43659	7.66351	7.85388	4.81815	5.4596	5.53354
ENSG00000197119	1146.6	996.331	896.147	592.695	714.334	696.699	0.59968	9.59232e-07	1.33729e-05	SLC25A29	14	100291111	100306547	-	7451	protein_coding	solute carrier family 25 member 29 [Source:HGNC Symbol;Acc:HGNC:20116]	-	1498	846	907	458	809	731	5.42397	4.70641	4.23723	2.7964	3.35935	3.28118
ENSG00000164916	2921.62	3164.47	2940.39	2312.55	2297.52	2339.8	0.37656	9.75257e-07	1.35533e-05	FOXK1	7	4682309	4771443	+	13093	protein_coding	forkhead box K1 [Source:HGNC Symbol;Acc:HGNC:23480]	Fork	3817	2687	2976	1787	2602	2455	7.86507	8.50673	7.91195	6.20918	6.14879	6.27103
ENSG00000141232	2004.64	2023.28	1441.54	1234.57	1230.88	1178.95	0.585937	9.81415e-07	1.36173e-05	TOB1	17	50862223	50867978	-	2521	protein_coding	transducer of ERBB2, 1 [Source:HGNC Symbol;Acc:HGNC:11979]	-	2619	1718	1459	954	1394	1237	28.0274	28.2478	20.1452	17.2157	17.1085	16.4106
ENSG00000182379	1375.47	1639.35	1597.65	865.749	1169.95	1052.2	0.574856	1.00558e-06	1.39086e-05	NXPH4	12	57216795	57226449	+	2150	protein_coding	neurexophilin 4 [Source:HGNC Symbol;Acc:HGNC:8078]	-	1797	1392	1617	669	1325	1104	22.5491	26.8371	26.1795	14.1559	19.0677	17.1734
ENSG00000226332	126.295	147.212	100.779	51.7638	50.3301	43.8415	1.3593	1.01811e-06	1.40268e-05	AL354836.1	20	62305432	62306325	-	681	antisense	novel transcript	-	165	125	102	40	57	46	6.53667	7.60846	5.21366	2.67216	2.5897	2.25911
ENSG00000156976	5640.41	7500.75	8125.59	5102.61	4883.78	4738.69	0.530027	1.03899e-06	1.42921e-05	EIF4A2	3	186783205	186789900	+	6133	protein_coding	eukaryotic translation initiation factor 4A2 [Source:HGNC Symbol;Acc:HGNC:3284]	-	7369	6369	8224	3943	5531	4972	32.4157	43.0459	46.6767	29.2484	27.9031	27.1134
ENSG00000137693	5546.26	6851.83	6706.77	4577.21	4728.38	4874.98	0.429239	1.04312e-06	1.43376e-05	YAP1	11	102110461	102233423	+	6296	protein_coding	Yes associated protein 1 [Source:HGNC Symbol;Acc:HGNC:16262]	-	7246	5818	6788	3537	5355	5115	31.0494	38.3039	37.529	25.5575	26.3158	27.1711
ENSG00000196154	1146.6	1228.34	1131.3	711.752	830.005	885.408	0.527079	1.05051e-06	1.44279e-05	S100A4	1	153543613	153550136	-	1025	protein_coding	S100 calcium binding protein A4 [Source:HGNC Symbol;Acc:HGNC:10494]	-	1498	1043	1145	550	940	929	39.4283	42.1788	38.884	24.4111	28.3743	30.3123
ENSG00000185920	436.292	535.852	480.185	318.347	301.98	274.486	0.697917	1.05736e-06	1.45106e-05	PTCH1	9	95442980	95517057	-	16591	protein_coding	patched 1 [Source:HGNC Symbol;Acc:HGNC:9585]	-	570	455	486	246	342	288	0.926877	1.13677	1.01966	0.674546	0.637786	0.580559
ENSG00000115266	591.673	606.513	651.114	296.348	428.247	402.198	0.707952	1.06238e-06	1.45681e-05	APC2	19	1446302	1473244	+	12610	protein_coding	APC2, WNT signaling pathway regulator [Source:HGNC Symbol;Acc:HGNC:24036]	-	773	515	659	229	485	422	1.6538	1.69288	1.81911	0.82617	1.19	1.11924
ENSG00000247095	310.762	200.208	246.02	93.1748	127.15	138.196	1.07528	1.07352e-06	1.46865e-05	MIR210HG	11	565660	568457	-	2321	lincRNA	MIR210 host gene [Source:HGNC Symbol;Acc:HGNC:39524]	-	406	170	249	72	144	145	4.71922	3.03604	3.73434	1.41126	1.91959	2.08939
ENSG00000146950	1628.82	1807.76	1840.71	1334.21	1242.36	1305.71	0.442672	1.09695e-06	1.4972e-05	SHROOM2	X	9786456	9949443	+	8191	protein_coding	shroom family member 2 [Source:HGNC Symbol;Acc:HGNC:630]	-	2128	1535	1863	1031	1407	1370	7.00897	7.76793	7.91709	5.72625	5.3147	5.59384
ENSG00000171223	3905.96	3715.63	3368.21	2083.49	2823.78	2723.89	0.524836	1.1005e-06	1.50089e-05	JUNB	19	12791496	12793315	+	1820	protein_coding	JunB proto-oncogene, AP-1 transcription factor subunit [Source:HGNC Symbol;Acc:HGNC:6205]	TF_bZIP	5103	3155	3409	1610	3198	2858	75.6439	71.8558	65.1996	40.2442	54.3662	52.5191
ENSG00000008300	228.096	285.002	218.356	143.644	118.32	110.557	0.976907	1.12342e-06	1.52977e-05	CELSR3	3	48636469	48662915	-	13873	protein_coding	cadherin EGF LAG seven-pass G-type receptor 3 [Source:HGNC Symbol;Acc:HGNC:3230]	-	298	242	221	111	134	116	0.579516	0.723068	0.554513	0.364	0.298852	0.27965
ENSG00000146112	4022.3	4305.66	4392.8	2686.54	3438.34	3148.01	0.454551	1.13546e-06	1.54496e-05	PPP1R18	6	30676389	30687895	-	4599	protein_coding	protein phosphatase 1 regulatory subunit 18 [Source:HGNC Symbol;Acc:HGNC:29413]	-	5255	3656	4446	2076	3894	3303	30.8268	32.9516	33.6508	20.5359	26.1972	24.0199
ENSG00000160789	32959.9	32551.5	34500.2	21687.7	27411.3	25958.9	0.413904	1.1868e-06	1.61108e-05	LMNA	1	156082573	156140089	+	6985	protein_coding	lamin A/C [Source:HGNC Symbol;Acc:HGNC:6636]	-	43061	27640	34918	16759	31044	27237	166.317	164.023	174.009	109.152	137.51	130.413
ENSG00000120727	2274.84	2382.48	2446.37	1710.79	1913.43	1677.41	0.420926	1.19506e-06	1.62103e-05	PAIP2	5	139341587	139369720	+	3158	protein_coding	poly(A) binding protein interacting protein 2 [Source:HGNC Symbol;Acc:HGNC:17970]	-	2972	2023	2476	1322	2167	1760	25.3896	26.5533	27.2915	19.0444	21.2309	18.6392
ENSG00000116106	482.982	544.096	549.347	359.758	328.47	319.28	0.646657	1.19806e-06	1.62385e-05	EPHA4	2	221418027	221574202	-	7554	protein_coding	EPH receptor A4 [Source:HGNC Symbol;Acc:HGNC:3388]	-	631	462	556	278	372	335	2.25358	2.53512	2.56205	1.67424	1.52366	1.48318
ENSG00000142949	5534.78	5740.09	5767.15	4449.1	4581.8	4529.97	0.329248	1.20533e-06	1.63119e-05	PTPRF	1	43525187	43623666	+	10712	protein_coding	protein tyrosine phosphatase, receptor type F [Source:HGNC Symbol;Acc:HGNC:9670]	-	7231	4874	5837	3438	5189	4753	18.2116	18.8603	18.9674	14.6011	14.9877	14.8397
ENSG00000213853	3066.29	3021.97	2959.16	2262.08	2386.7	2374.11	0.364945	1.22602e-06	1.65664e-05	EMP2	16	10528422	10580698	-	8718	protein_coding	epithelial membrane protein 2 [Source:HGNC Symbol;Acc:HGNC:3334]	-	4006	2566	2995	1748	2703	2491	12.3969	12.2004	11.9583	9.12165	9.59292	9.55616
ENSG00000068024	907.027	1105.86	1173.78	697.517	716.983	736.728	0.564332	1.23474e-06	1.66585e-05	HDAC4	2	239048168	239401654	-	13368	protein_coding	histone deacetylase 4 [Source:HGNC Symbol;Acc:HGNC:14063]	-	1185	939	1188	539	812	773	2.39151	2.91161	3.09342	1.8343	1.87937	1.93393
ENSG00000110427	1839.31	2203.47	1873.31	1539.97	1245.01	1368.62	0.511057	1.24106e-06	1.6731e-05	KIAA1549L	11	33376466	33674102	+	13012	protein_coding	KIAA1549 like [Source:HGNC Symbol;Acc:HGNC:24836]	-	2403	1871	1896	1190	1410	1436	4.98229	5.96024	5.07205	4.16056	3.35272	3.69094
ENSG00000134815	1736.75	1933.78	1718.19	1340.68	1366.86	1263.78	0.439434	1.25437e-06	1.68845e-05	DHX34	19	47349281	47382704	+	5696	protein_coding	DExH-box helicase 34 [Source:HGNC Symbol;Acc:HGNC:16719]	-	2269	1642	1739	1036	1548	1326	10.7469	11.9492	10.6272	8.27444	8.40858	7.78574
ENSG00000251461	103.332	69.4841	73.1145	20.7055	30.9044	20.0146	1.7745	1.28886e-06	1.73222e-05	AC091133.3	17	49004731	49013725	-	432	antisense	novel transcript, antisense to IGF2BP1	-	135	59	74	16	35	21	8.43082	5.66112	5.96263	1.68494	2.50672	1.62578
ENSG00000143776	5287.55	5975.63	5231.64	4454.27	3803.89	4131.58	0.413156	1.31076e-06	1.75896e-05	CDC42BPA	1	226989865	227318474	-	14055	protein_coding	CDC42 binding protein kinase alpha [Source:HGNC Symbol;Acc:HGNC:1737]	-	6908	5074	5295	3442	4308	4335	13.2599	14.9642	13.1137	11.1411	9.48346	10.3154
ENSG00000131459	961.372	1022.24	891.207	663.87	606.61	710.995	0.536828	1.37208e-06	1.83603e-05	GFPT2	5	180300690	180353387	-	4780	protein_coding	glutamine-fructose-6-phosphate transaminase 2 [Source:HGNC Symbol;Acc:HGNC:4242]	-	1256	868	902	513	687	746	7.08894	7.52707	6.56853	4.88246	4.44683	5.2196
ENSG00000167702	1702.3	1235.4	1226.15	715.634	1025.14	827.27	0.696378	1.37237e-06	1.83603e-05	KIFC2	8	144466043	144474202	+	4447	protein_coding	kinesin family member C2 [Source:HGNC Symbol;Acc:HGNC:29530]	-	2224	1049	1241	553	1161	868	13.4923	9.77783	9.71391	5.65727	8.07768	6.52799
ENSG00000116133	5707.77	5972.1	6214.73	4632.86	4637.43	4841.63	0.342274	1.42321e-06	1.89682e-05	DHCR24	1	54849627	54887271	-	6290	protein_coding	24-dehydrocholesterol reductase [Source:HGNC Symbol;Acc:HGNC:2859]	-	7457	5071	6290	3580	5252	5080	31.984	33.4177	34.8088	25.8929	25.8342	27.0109
ENSG00000275832	3339.54	3502.47	3154.79	2183.14	2570.37	2633.35	0.434921	1.42691e-06	1.90031e-05	ARHGAP23	17	38419280	38512392	+	8133	protein_coding	Rho GTPase activating protein 23 [Source:HGNC Symbol;Acc:HGNC:29293]	-	4363	2974	3193	1687	2911	2763	14.4729	15.1574	13.6659	9.43655	11.0742	11.362
ENSG00000228463	146.961	121.303	120.54	41.411	55.628	60.0438	1.2997	1.44991e-06	1.9251e-05	AP006222.1	1	257864	359681	-	8224	transcribed_processed_pseudogene	ribosomal protein L23a (RPL23A) pseudogene	-	192	103	122	32	63	63	0.629851	0.519144	0.516376	0.177017	0.237017	0.256203
ENSG00000183114	218.146	283.825	242.068	82.822	146.575	122.947	1.06276	1.46924e-06	1.94536e-05	FAM43B	1	20552439	20555010	+	2572	protein_coding	family with sequence similarity 43 member B [Source:HGNC Symbol;Acc:HGNC:31791]	-	285	241	245	64	166	129	2.98947	3.88401	3.31577	1.13203	1.99691	1.67743
ENSG00000176845	659.03	730.171	711.384	326.112	521.843	411.729	0.730703	1.46959e-06	1.94536e-05	METRNL	17	83079691	83095119	+	2626	protein_coding	meteorin like, glial cell differentiation regulator [Source:HGNC Symbol;Acc:HGNC:27584]	-	861	620	720	252	591	432	8.84562	9.78658	9.54393	4.36571	6.96329	5.50194
ENSG00000137337	2597.85	2930.11	3022.4	2197.37	2104.15	2136.8	0.408871	1.49796e-06	1.9725e-05	MDC1	6	30699807	30717889	-	8064	protein_coding	mediator of DNA damage checkpoint 1 [Source:HGNC Symbol;Acc:HGNC:21163]	-	3394	2488	3059	1698	2383	2242	11.3548	12.7889	13.2044	9.57935	9.14314	9.29847
ENSG00000067182	3064.76	2940.71	2948.29	2212.9	2351.39	2371.25	0.368071	1.5641e-06	2.05344e-05	TNFRSF1A	12	6328757	6342114	-	4005	protein_coding	TNF receptor superfamily member 1A [Source:HGNC Symbol;Acc:HGNC:11916]	-	4004	2497	2984	1710	2663	2488	26.9719	25.8434	25.935	19.4242	20.5727	20.7766
ENSG00000168758	1892.89	1972.64	1932.59	1371.74	1520.5	1468.69	0.409168	1.56648e-06	2.05503e-05	SEMA4C	2	96859716	96870757	-	6157	protein_coding	semaphorin 4C [Source:HGNC Symbol;Acc:HGNC:10731]	-	2473	1675	1956	1060	1722	1541	10.8361	11.2766	11.0583	7.83223	8.65338	8.37067
ENSG00000076554	6153.24	6260.63	6147.55	5248.85	4184.46	4466.11	0.418212	1.5886e-06	2.08248e-05	TPD52	8	80034745	80231232	-	8197	protein_coding	tumor protein D52 [Source:HGNC Symbol;Acc:HGNC:12005]	-	8039	5316	6222	4056	4739	4686	26.4586	26.8822	26.4219	22.5108	17.8877	19.1194
ENSG00000172037	5456.71	5208.95	4997.48	3861.58	4327.5	3898.08	0.373599	1.59878e-06	2.09427e-05	LAMB2	3	49121114	49133118	-	6865	protein_coding	laminin subunit beta 2 [Source:HGNC Symbol;Acc:HGNC:6487]	-	7129	4423	5058	2984	4901	4090	28.0161	26.7061	25.6465	19.7746	22.0885	19.9255
ENSG00000114626	916.212	842.053	911.955	549.99	604.844	671.919	0.546092	1.60675e-06	2.10314e-05	ABTB1	3	127672935	127680920	+	6149	protein_coding	ankyrin repeat and BTB domain containing 1 [Source:HGNC Symbol;Acc:HGNC:18275]	-	1197	715	923	425	685	705	5.25181	4.81987	5.22501	3.14437	3.44673	3.83452
ENSG00000157514	450.835	469.901	476.232	248.466	301.98	314.515	0.685682	1.61286e-06	2.10671e-05	TSC22D3	X	107713221	107777342	-	4766	protein_coding	TSC22 domain family member 3 [Source:HGNC Symbol;Acc:HGNC:3051]	TSC22	589	399	482	192	342	330	3.33412	3.47019	3.52032	1.83272	2.22021	2.31572
ENSG00000100201	9130.74	9957.42	9613.57	7749.04	7391.46	7708.48	0.32889	1.61307e-06	2.10671e-05	DDX17	22	38483440	38507660	-	9995	protein_coding	DEAD-box helicase 17 [Source:HGNC Symbol;Acc:HGNC:2740]	-	11929	8455	9730	5988	8371	8088	32.1989	35.0643	33.8859	27.2551	25.9129	27.0636
ENSG00000197961	1403.79	1249.54	1235.04	1009.39	823.824	895.891	0.514608	1.63251e-06	2.13051e-05	ZNF121	19	9560353	9584533	-	7251	protein_coding	zinc finger protein 121 [Source:HGNC Symbol;Acc:HGNC:12904]	zf-C2H2	1834	1061	1250	780	933	940	6.82372	6.06529	6.0007	4.89379	3.98112	4.33567
ENSG00000145198	23.7281	49.4632	34.5812	3.88228	5.2979	1.90615	3.26629	1.63963e-06	2.13822e-05	VWA5B2	3	184230429	184242329	+	5730	protein_coding	von Willebrand factor A domain containing 5B2 [Source:HGNC Symbol;Acc:HGNC:25144]	-	31	42	35	3	6	2	0.145958	0.303829	0.212619	0.0238186	0.032398	0.0116735
ENSG00000147421	403.378	428.681	385.333	243.29	232.225	270.674	0.70498	1.65083e-06	2.14962e-05	HMBOX1	8	28890394	29064764	+	6634	protein_coding	homeobox containing 1 [Source:HGNC Symbol;Acc:HGNC:26137]	Homeobox	527	364	390	188	263	284	2.14316	2.27436	2.04634	1.28923	1.2266	1.43176
ENSG00000250067	205.899	155.456	148.205	40.1169	93.5963	61.9499	1.36622	1.66469e-06	2.1634e-05	YJEFN3	19	19528861	19537581	+	2959	protein_coding	YjeF N-terminal domain containing 3 [Source:HGNC Symbol;Acc:HGNC:24785]	-	269	132	150	31	106	65	2.4526	1.84911	1.76456	0.476613	1.10836	0.734675
ENSG00000212694	217.38	170.766	178.834	94.4689	101.543	72.4338	1.08365	1.75409e-06	2.26561e-05	LINC01089	12	121795267	121803906	-	4132	lincRNA	long intergenic non-protein coding RNA 1089 [Source:HGNC Symbol;Acc:HGNC:27886]	-	284	145	181	73	115	76	1.85429	1.45459	1.52478	0.803732	0.861111	0.615148
ENSG00000100036	1481.1	1400.28	1437.59	942.101	1072.82	1112.24	0.464152	1.76398e-06	2.27672e-05	SLC35E4	22	30635652	30669016	+	5531	protein_coding	solute carrier family 35 member E4 [Source:HGNC Symbol;Acc:HGNC:17058]	-	1935	1189	1455	728	1215	1167	9.43837	8.91071	9.15691	5.98793	6.79664	7.05657
ENSG00000144567	3251.52	3182.13	3342.52	2386.31	2638.35	2536.14	0.369943	1.79934e-06	2.31724e-05	RETREG2	2	219176225	219185479	+	5689	protein_coding	reticulophagy regulator family member 2 [Source:HGNC Symbol;Acc:HGNC:28450]	-	4248	2702	3383	1844	2988	2661	20.145	19.6872	20.6993	14.746	16.2505	15.6436
ENSG00000232434	360.515	307.379	330.003	175.997	201.32	204.911	0.775935	1.8104e-06	2.32807e-05	AJM1	9	136844415	136848801	+	4387	protein_coding	apical junction component 1 homolog [Source:HGNC Symbol;Acc:HGNC:37284]	-	471	261	334	136	228	215	2.8965	2.46608	2.65014	1.41033	1.60801	1.63907
ENSG00000140931	2263.36	2513.2	2382.15	1693.97	1869.28	1833.72	0.405576	1.85433e-06	2.38108e-05	CMTM3	16	66603874	66613892	+	3163	protein_coding	CKLF like MARVEL transmembrane domain containing 3 [Source:HGNC Symbol;Acc:HGNC:19174]	-	2957	2134	2411	1309	2117	1924	25.2216	27.9659	26.5331	18.8274	20.7083	20.3438
ENSG00000140836	872.583	953.934	902.075	709.164	571.29	573.752	0.5605	1.85905e-06	2.3854e-05	ZFHX3	16	72782885	73891871	-	22594	protein_coding	zinc finger homeobox 3 [Source:HGNC Symbol;Acc:HGNC:777]	Homeobox	1140	810	913	548	647	602	1.36123	1.48602	1.40659	1.10341	0.885998	0.891107
ENSG00000186111	2776.19	3069.08	2695.36	2074.43	2284.28	2052.93	0.412399	1.87877e-06	2.40719e-05	PIP5K1C	19	3630183	3700479	-	6963	protein_coding	phosphatidylinositol-4-phosphate 5-kinase type 1 gamma [Source:HGNC Symbol;Acc:HGNC:8996]	-	3627	2606	2728	1603	2587	2154	14.0531	15.5136	13.6376	10.4734	11.4953	10.3461
ENSG00000188158	381.946	297.957	374.465	232.937	188.075	176.319	0.829267	1.88465e-06	2.41296e-05	NHS	X	17375420	17735994	+	10394	protein_coding	NHS actin remodeling regulator [Source:HGNC Symbol;Acc:HGNC:7820]	-	499	253	379	180	213	185	1.2952	1.00896	1.26925	0.787841	0.634043	0.595272
ENSG00000116005	2561.87	2858.27	2737.84	2163.73	1973.47	2066.27	0.395191	1.88795e-06	2.41541e-05	PCYOX1	2	70257386	70281191	+	5870	protein_coding	prenylcysteine oxidase 1 [Source:HGNC Symbol;Acc:HGNC:20588]	-	3347	2427	2771	1672	2235	2168	15.3829	17.1382	16.4319	12.9583	11.7804	12.3523
ENSG00000146205	225.8	163.7	164.014	84.1161	94.4792	81.0115	1.09552	1.91598e-06	2.44771e-05	ANO7	2	241188509	241225377	+	5695	protein_coding	anoctamin 7 [Source:HGNC Symbol;Acc:HGNC:31677]	-	295	139	166	65	107	85	1.39749	1.01171	1.01462	0.51924	0.581315	0.499174
ENSG00000007384	639.129	478.145	458.448	318.347	309.044	325.952	0.72888	1.96134e-06	2.50385e-05	RHBDF1	16	58059	76355	-	4914	protein_coding	rhomboid 5 homolog 1 [Source:HGNC Symbol;Acc:HGNC:20561]	-	835	406	464	246	350	342	4.58428	3.42472	3.28679	2.27745	2.20371	2.32765
ENSG00000141068	406.44	381.573	316.171	187.644	218.98	231.597	0.787641	1.98363e-06	2.52863e-05	KSR1	17	27456470	27626438	+	12178	protein_coding	kinase suppressor of ras 1 [Source:HGNC Symbol;Acc:HGNC:6465]	-	531	324	320	145	248	243	1.17635	1.10282	0.914668	0.541678	0.630083	0.667355
ENSG00000198105	4326.18	5029.94	5180.26	3790.4	3509.86	3678.87	0.404679	2.01707e-06	2.56752e-05	ZNF248	10	37776526	37858106	-	7289	protein_coding	zinc finger protein 248 [Source:HGNC Symbol;Acc:HGNC:13041]	zf-C2H2	5652	4271	5243	2929	3975	3860	20.9196	24.2882	25.0381	18.281	16.8729	17.7111
ENSG00000161682	1020.31	1223.63	1250.85	504.697	801.749	811.068	0.717613	2.07639e-06	2.6354e-05	FAM171A2	17	44353215	44363875	-	3592	protein_coding	family with sequence similarity 171 member A2 [Source:HGNC Symbol;Acc:HGNC:30480]	-	1333	1039	1266	390	908	851	10.0118	11.9898	12.2684	4.93943	7.82116	7.92355
ENSG00000123989	6254.28	6564.48	6501.26	4441.33	5353.53	4978.87	0.386102	2.08563e-06	2.6433e-05	CHPF	2	219538947	219543787	-	3354	protein_coding	chondroitin polymerizing factor [Source:HGNC Symbol;Acc:HGNC:24291]	-	8171	5574	6580	3432	6063	5224	65.7252	68.8871	68.2893	46.5514	55.9302	52.0915
ENSG00000155876	2372.05	2151.65	2103.52	1574.91	1717.4	1681.23	0.413995	2.1559e-06	2.72253e-05	RRAGA	9	19049395	19050983	+	1589	protein_coding	Ras related GTP binding A [Source:HGNC Symbol;Acc:HGNC:16963]	-	3099	1827	2129	1217	1945	1764	52.6159	47.6594	46.6382	34.843	37.8719	37.128
ENSG00000002834	10624.8	11331.8	11043.3	6900.11	8759.2	8780.69	0.432559	2.16262e-06	2.72576e-05	LASP1	17	38869859	38921770	+	7061	protein_coding	LIM and SH3 protein 1 [Source:HGNC Symbol;Acc:HGNC:6513]	-	13881	9622	11177	5332	9920	9213	53.0364	56.485	55.0996	34.3536	43.4678	43.6377
ENSG00000187193	571.006	461.657	474.256	305.406	305.512	336.436	0.671964	2.20815e-06	2.77993e-05	MT1X	16	56682424	56684196	+	1773	protein_coding	metallothionein 1X [Source:HGNC Symbol;Acc:HGNC:7405]	-	746	392	480	236	346	353	11.3514	9.16455	9.42371	6.05553	6.03794	6.65875
ENSG00000173451	292.392	369.797	351.74	200.585	191.607	198.24	0.777322	2.26461e-06	2.84754e-05	THAP2	12	71663009	71680639	+	6527	protein_coding	THAP domain containing 2 [Source:HGNC Symbol;Acc:HGNC:20854]	THAP	382	314	356	155	217	208	1.57895	1.99411	1.89857	1.08036	1.02865	1.0658
ENSG00000073605	163.035	123.658	148.205	75.0575	58.2769	59.0907	1.19011	2.38601e-06	2.99376e-05	GSDMB	17	39904595	39919854	-	5905	protein_coding	gasdermin B [Source:HGNC Symbol;Acc:HGNC:23690]	-	213	105	150	58	66	62	0.973149	0.737061	0.884221	0.446845	0.345817	0.351155
ENSG00000164850	675.869	664.22	443.627	336.465	352.31	366.934	0.756046	2.38926e-06	2.9957e-05	GPER1	7	1082208	1093815	+	3149	protein_coding	G protein-coupled estrogen receptor 1 [Source:HGNC Symbol;Acc:HGNC:4485]	-	883	564	449	260	399	385	7.56498	7.42404	4.96322	3.75621	3.92032	4.08898
ENSG00000142627	20253.9	21587.2	21602.4	15844.9	17452.2	17288.8	0.326459	2.46048e-06	3.0784e-05	EPHA2	1	16124337	16156087	-	4159	protein_coding	EPH receptor A2 [Source:HGNC Symbol;Acc:HGNC:3386]	-	26461	18330	21864	12244	19765	18140	171.647	182.687	182.991	133.932	147.038	145.873
ENSG00000133687	1308.87	1612.27	1716.21	1143.98	1004.84	1067.45	0.527739	2.62545e-06	3.27083e-05	TMTC1	12	29500840	29784759	-	14636	protein_coding	transmembrane and tetratricopeptide repeat containing 1 [Source:HGNC Symbol;Acc:HGNC:24099]	-	1710	1369	1737	884	1138	1120	3.15205	3.87717	4.13111	2.74776	2.4057	2.55931
ENSG00000269399	103.332	133.08	83.9829	38.8228	40.6172	39.0761	1.42945	2.66252e-06	3.31466e-05	AC008764.6	19	16542746	16544814	+	2069	lincRNA	novel transcript	-	135	113	85	30	46	41	1.76033	2.26387	1.43004	0.659644	0.68789	0.66275
ENSG00000169925	1543.09	1971.46	1756.72	1283.74	1214.1	1275.22	0.481034	2.70932e-06	3.35863e-05	BRD3	9	134030305	134068535	-	6876	protein_coding	bromodomain containing 3 [Source:HGNC Symbol;Acc:HGNC:1104]	-	2016	1674	1778	992	1375	1338	7.90996	10.0915	9.00089	6.56334	6.18712	6.50799
ENSG00000147162	8385.98	6775.28	6321.44	5659.07	4901.44	4844.49	0.480675	2.72829e-06	3.37977e-05	OGT	X	71533083	71575897	+	9812	protein_coding	O-linked N-acetylglucosamine (GlcNAc) transferase [Source:HGNC Symbol;Acc:HGNC:8127]	-	10956	5753	6398	4373	5551	5083	30.1241	24.3036	22.6974	20.2755	17.5039	17.3256
ENSG00000104368	1781.91	1938.49	1554.18	1204.8	1283.86	1312.39	0.471151	2.76046e-06	3.4148e-05	PLAT	8	42175233	42207724	-	6618	protein_coding	plasminogen activator, tissue type [Source:HGNC Symbol;Acc:HGNC:9051]	-	2328	1646	1573	931	1454	1377	9.49021	10.3095	8.27354	6.39988	6.79766	6.95879
ENSG00000185985	238.812	236.717	249.973	122.939	140.394	136.29	0.85639	2.76381e-06	3.41654e-05	SLITRK2	X	145817832	145829856	+	11881	protein_coding	SLIT and NTRK like family member 2 [Source:HGNC Symbol;Acc:HGNC:13449]	-	312	201	253	95	159	143	0.70847	0.701257	0.741237	0.363764	0.414062	0.402541
ENSG00000128641	4766.29	5153.6	4874.96	4113.93	3496.61	3751.31	0.381482	2.79771e-06	3.45359e-05	MYO1B	2	191245185	191425389	+	9533	protein_coding	myosin IB [Source:HGNC Symbol;Acc:HGNC:7596]	-	6227	4376	4934	3179	3960	3936	17.6226	19.0275	18.016	15.1708	12.8525	13.8087
ENSG00000254726	1830.13	2024.46	1954.33	1453.27	1441.03	1503.95	0.400229	2.80559e-06	3.46089e-05	MEX3A	1	156072013	156081998	-	6124	protein_coding	mex-3 RNA binding family member A [Source:HGNC Symbol;Acc:HGNC:33482]	-	2391	1719	1978	1123	1632	1578	10.5333	11.6352	11.243	8.34245	8.2453	8.61784
ENSG00000197043	12606.5	12692	12632	9498.65	10342.4	10536.3	0.320035	2.81201e-06	3.46637e-05	ANXA6	5	151100712	151157882	-	5427	protein_coding	annexin A6 [Source:HGNC Symbol;Acc:HGNC:544]	-	16470	10777	12785	7340	11713	11055	81.8754	82.3137	82.0031	61.5297	66.7775	68.128
ENSG00000168566	906.262	983.376	908.003	705.281	600.429	659.529	0.511099	2.85695e-06	3.51683e-05	SNRNP48	6	7590199	7611967	+	5836	protein_coding	small nuclear ribonucleoprotein U11/U12 subunit 48 [Source:HGNC Symbol;Acc:HGNC:21368]	-	1184	835	919	545	680	692	5.47339	5.93069	5.48138	4.24845	3.60508	3.96568
ENSG00000123104	758.535	966.888	823.032	631.518	507.716	541.347	0.601662	3.00521e-06	3.67615e-05	ITPR2	12	26336515	26833198	-	12750	protein_coding	inositol 1,4,5-trisphosphate receptor type 2 [Source:HGNC Symbol;Acc:HGNC:6181]	-	991	821	833	488	575	568	2.09693	2.66911	2.27418	1.74124	1.39534	1.48993
ENSG00000159217	11070.3	10251.8	9561.2	8002.68	8292.1	7999.17	0.346357	3.04181e-06	3.71101e-05	IGF2BP1	17	48997412	49055650	+	9109	protein_coding	insulin like growth factor 2 mRNA binding protein 1 [Source:HGNC Symbol;Acc:HGNC:28866]	-	14463	8705	9677	6184	9391	8393	42.8358	39.6125	36.9794	30.885	31.898	30.8158
ENSG00000123908	11016	12727.4	11192.4	9625.47	8243.53	8834.06	0.387809	3.05278e-06	3.72139e-05	AGO2	8	140520156	140635619	-	15833	protein_coding	argonaute 2, RISC catalytic component [Source:HGNC Symbol;Acc:HGNC:3263]	-	14392	10807	11328	7438	9336	9269	24.5232	28.2928	24.9046	21.3718	18.244	19.5793
ENSG00000198624	1526.26	1527.47	1253.82	876.102	1065.76	1045.52	0.525732	3.14801e-06	3.8295e-05	CCDC69	5	151181052	151224145	-	4993	protein_coding	coiled-coil domain containing 69 [Source:HGNC Symbol;Acc:HGNC:24487]	-	1994	1297	1269	677	1207	1097	10.7742	10.7674	8.84687	6.16845	7.47941	7.34804
ENSG00000054277	735.572	916.247	897.135	474.933	631.333	545.159	0.620419	3.27395e-06	3.97523e-05	OPN3	1	241590102	241677376	-	3716	protein_coding	opsin 3 [Source:HGNC Symbol;Acc:HGNC:14007]	-	961	778	908	367	715	572	6.97698	8.67836	8.5055	4.49303	5.95322	5.1481
ENSG00000039523	2865.75	3031.39	2911.74	2179.25	2304.59	2365.53	0.36179	3.34646e-06	4.04291e-05	RIPOR1	16	67518418	67546788	+	6729	protein_coding	RHO family interacting cell polarization regulator 1 [Source:HGNC Symbol;Acc:HGNC:25836]	-	3744	2574	2947	1684	2610	2482	15.0108	15.8559	15.2447	11.3852	12.0008	12.3361
ENSG00000196782	779.967	759.614	820.068	578.46	530.673	548.972	0.511119	3.38375e-06	4.08515e-05	MAML3	4	139716753	140154184	-	7012	protein_coding	mastermind like transcriptional coactivator 3 [Source:HGNC Symbol;Acc:HGNC:16272]	-	1019	645	830	447	601	576	3.92059	3.81287	4.12027	2.90011	2.65188	2.74731
ENSG00000173517	1748.23	2035.06	1508.73	1348.45	1186.73	1098.9	0.542935	3.387e-06	4.08627e-05	PEAK1	15	77100656	77420144	-	24184	protein_coding	pseudopodium enriched atypical kinase 1 [Source:HGNC Symbol;Acc:HGNC:29431]	-	2284	1728	1527	1042	1344	1153	2.54793	2.96176	2.19786	1.96015	1.71946	1.59451
ENSG00000141258	2313.88	1823.07	1824.9	1231.98	1486.94	1433.43	0.521655	3.39252e-06	4.09012e-05	SGSM2	17	2337498	2381058	+	9771	protein_coding	small G protein signaling modulator 2 [Source:HGNC Symbol;Acc:HGNC:29026]	-	3023	1548	1847	952	1684	1504	8.34678	6.56698	6.57987	4.43248	5.33243	5.14796
ENSG00000182704	1439	1449.74	1349.65	1006.81	1011.02	1113.19	0.436183	3.42674e-06	4.12853e-05	TSKU	11	76782251	76798154	+	4131	protein_coding	tsukushi, small leucine rich proteoglycan [Source:HGNC Symbol;Acc:HGNC:28850]	-	1880	1231	1366	778	1145	1168	12.2779	12.352	11.5103	8.56788	8.57575	9.45615
ENSG00000090615	4465.48	4837.97	4763.31	3658.4	3730.61	3768.46	0.333622	3.60308e-06	4.33208e-05	GOLGA3	12	132768909	132828858	-	10549	protein_coding	golgin A3 [Source:HGNC Symbol;Acc:HGNC:4426]	-	5834	4108	4821	2827	4225	3954	14.9202	16.1418	15.908	12.1917	12.3919	12.5358
ENSG00000101986	3489.57	3152.69	3287.19	2382.43	2684.27	2563.77	0.379608	3.66626e-06	4.40201e-05	ABCD1	X	153724868	153744762	+	4233	protein_coding	ATP binding cassette subfamily D member 1 [Source:HGNC Symbol;Acc:HGNC:61]	-	4559	2677	3327	1841	3040	2690	29.0563	26.214	27.3586	19.7858	22.2202	21.2535
ENSG00000146858	910.854	962.178	996.926	632.812	630.45	744.352	0.513762	3.68228e-06	4.41521e-05	ZC3HAV1L	7	139025706	139036029	-	1753	protein_coding	zinc finger CCCH-type containing, antiviral 1 like [Source:HGNC Symbol;Acc:HGNC:22423]	-	1190	817	1009	489	714	781	18.3141	19.3185	20.0354	12.6904	12.602	14.9003
ENSG00000125753	4348.37	4477.6	4034.14	2176.67	3376.53	3122.28	0.566372	3.72664e-06	4.46536e-05	VASP	19	45506579	45526983	+	3601	protein_coding	vasodilator stimulated phosphoprotein [Source:HGNC Symbol;Acc:HGNC:12652]	-	5681	3802	4083	1682	3824	3276	42.5619	43.7646	39.4681	21.2496	32.8561	30.4262
ENSG00000179981	1807.17	1953.8	1714.24	1459.74	1306.82	1293.32	0.432418	3.74957e-06	4.48365e-05	TSHZ1	18	75210755	75289950	+	8281	protein_coding	teashirt zinc finger homeobox 1 [Source:HGNC Symbol;Acc:HGNC:10669]	zf-C2H2	2361	1659	1735	1128	1480	1357	7.69189	8.3042	7.293	6.19691	5.52969	5.48054
ENSG00000164828	5766.7	5069.98	5299.81	4230.39	4127.06	4306	0.350307	3.80556e-06	4.54442e-05	SUN1	7	816615	896435	+	11811	protein_coding	Sad1 and UNC84 domain containing 1 [Source:HGNC Symbol;Acc:HGNC:18587]	-	7534	4305	5364	3269	4674	4518	17.2091	15.1085	15.8085	12.5915	12.244	12.7934
ENSG00000183615	92.6163	155.456	112.636	50.4697	48.5641	40.0292	1.37119	3.8412e-06	4.58076e-05	FAM167B	1	32247233	32248856	+	936	protein_coding	family with sequence similarity 167 member B [Source:HGNC Symbol;Acc:HGNC:28133]	-	121	132	114	39	55	42	3.48762	5.84564	4.23954	1.89556	1.81806	1.50072
ENSG00000184863	1997.76	1923.18	1929.63	1578.8	1426.02	1455.35	0.393305	3.93015e-06	4.67731e-05	RBM33	7	155644451	155781485	+	13132	protein_coding	RNA binding motif protein 33 [Source:HGNC Symbol;Acc:HGNC:27223]	-	2610	1633	1953	1220	1615	1527	5.36203	5.15453	5.17679	4.22647	3.80508	3.88897
ENSG00000132432	5647.3	4472.89	4565.7	4068.63	2845.86	3064.14	0.559159	3.94254e-06	4.68887e-05	SEC61G	7	54752250	54759974	-	1842	protein_coding	Sec61 translocon gamma subunit [Source:HGNC Symbol;Acc:HGNC:18277]	-	7378	3798	4621	3144	3223	3215	108.061	85.4672	87.3245	77.6501	54.1368	58.3738
ENSG00000128923	1028.73	1049.33	1016.69	789.398	641.929	755.789	0.503294	3.96294e-06	4.70701e-05	MINDY2	15	58771192	58861900	+	9454	protein_coding	MINDY lysine 48 deubiquitinase 2 [Source:HGNC Symbol;Acc:HGNC:26954]	-	1344	891	1029	610	727	793	3.83534	3.90657	3.78869	2.93537	2.37925	2.80533
ENSG00000065526	6197.64	6944.87	5698.98	5197.08	4325.74	4445.15	0.432234	3.96315e-06	4.70701e-05	SPEN	1	15847864	15940460	+	13294	protein_coding	spen family transcriptional repressor [Source:HGNC Symbol;Acc:HGNC:17575]	-	8097	5897	5768	4016	4899	4664	16.4319	18.3869	15.1029	13.7432	11.4018	11.7336
ENSG00000084731	1087.67	1099.97	1093.75	659.988	844.132	792.959	0.510701	3.97728e-06	4.7206e-05	KIF3C	2	25926596	25982749	-	6403	protein_coding	kinesin family member 3C [Source:HGNC Symbol;Acc:HGNC:6321]	-	1421	934	1107	510	956	832	5.98729	6.04641	6.01802	3.62356	4.61951	4.34577
ENSG00000170681	114.048	94.2157	90.8991	42.7051	35.3193	37.17	1.38771	4.001e-06	4.74234e-05	CAVIN4	9	100578079	100587906	+	2615	protein_coding	caveolae associated protein 4 [Source:HGNC Symbol;Acc:HGNC:33742]	-	149	80	92	33	40	39	1.53721	1.2681	1.22463	0.574105	0.473271	0.498792
ENSG00000214140	606.216	753.725	932.704	417.992	492.705	498.459	0.698026	4.079e-06	4.82828e-05	PRCD	17	76527586	76553578	+	5305	protein_coding	photoreceptor disc component [Source:HGNC Symbol;Acc:HGNC:32528]	-	792	640	944	323	558	523	4.02772	5.00067	6.19407	2.76991	3.2544	3.29718
ENSG00000172819	1974.79	2123.39	2119.33	1270.8	1660.01	1537.31	0.473803	4.09937e-06	4.84641e-05	RARG	12	53210567	53232980	-	5127	protein_coding	retinoic acid receptor gamma [Source:HGNC Symbol;Acc:HGNC:9866]	THR-like	2580	1803	2145	982	1880	1613	13.5761	14.5769	14.5631	8.71359	11.3453	10.522
ENSG00000160445	1915.09	1793.63	1805.14	1400.21	1368.62	1441.05	0.390074	4.09983e-06	4.84641e-05	ZER1	9	128729786	128772414	-	4370	protein_coding	zyg-11 related cell cycle regulator [Source:HGNC Symbol;Acc:HGNC:30960]	-	2502	1523	1827	1082	1550	1512	15.4463	14.4462	14.5528	11.2641	10.9742	11.5717
ENSG00000217801	433.23	393.35	451.532	243.29	274.608	284.97	0.668626	4.11944e-06	4.86304e-05	AL390719.1	1	1059734	1069355	+	2171	transcribed_unprocessed_pseudogene	uncharacterized LOC100288175 [Source:NCBI gene;Acc:100288175]	-	566	334	457	188	311	299	7.03358	6.37706	7.32733	3.93955	4.43223	4.60615
ENSG00000111252	9475.95	9968.02	7622.68	6799.17	6525.25	6795.43	0.427898	4.14012e-06	4.8809e-05	SH2B3	12	111405948	111451623	+	5682	protein_coding	SH2B adaptor protein 3 [Source:HGNC Symbol;Acc:HGNC:29605]	-	12380	8464	7715	5254	7390	7130	58.7813	61.7459	47.2633	42.0666	40.2406	41.9677
ENSG00000196123	676.635	562.939	578	324.818	427.364	404.104	0.649786	4.14871e-06	4.88775e-05	KIAA0895L	16	67175602	67184040	-	4780	protein_coding	KIAA0895 like [Source:HGNC Symbol;Acc:HGNC:34408]	-	884	478	585	251	484	424	4.98935	4.14509	4.26008	2.38888	3.13285	2.96664
ENSG00000149485	9612.96	9683.02	9711.39	7712.8	7871.8	8064.93	0.294433	4.23435e-06	4.97862e-05	FADS1	11	61799625	61829318	-	10230	protein_coding	fatty acid desaturase 1 [Source:HGNC Symbol;Acc:HGNC:3574]	-	12559	8222	9829	5960	8915	8462	33.1207	33.3147	33.4444	26.5045	26.963	27.6646
ENSG00000162576	1062.41	705.44	777.583	380.464	604.844	496.553	0.778701	4.29832e-06	5.04794e-05	MXRA8	1	1352689	1361777	-	3622	protein_coding	matrix remodeling associated 8 [Source:HGNC Symbol;Acc:HGNC:7542]	-	1388	599	787	294	685	521	10.3386	6.85508	7.56338	3.69273	5.85146	4.81078
ENSG00000214145	133.184	100.104	82.9949	23.2937	46.7981	38.123	1.5318	4.30283e-06	5.04794e-05	LINC00887	3	194296465	194312803	-	4153	lincRNA	long intergenic non-protein coding RNA 887 [Source:HGNC Symbol;Acc:HGNC:48574]	-	174	85	84	18	53	40	1.13033	0.848381	0.704056	0.197178	0.394853	0.322125
ENSG00000166484	655.203	518.186	513.778	368.817	368.204	346.92	0.642106	4.34178e-06	5.08452e-05	MAPK7	17	19377721	19383544	+	5196	protein_coding	mitogen-activated protein kinase 7 [Source:HGNC Symbol;Acc:HGNC:6880]	-	856	440	520	285	417	364	4.44451	3.51008	3.48356	2.49531	2.48307	2.34293
ENSG00000170689	2348.32	2039.77	2068.94	1647.38	1580.54	1650.73	0.405933	4.67869e-06	5.43918e-05	HOXB9	17	48621159	48626356	-	2581	protein_coding	homeobox B9 [Source:HGNC Symbol;Acc:HGNC:5120]	Homeobox	3068	1732	2094	1273	1790	1732	32.0691	27.8159	28.2409	22.4383	21.4579	22.4433
ENSG00000204389	1024.14	1456.81	1399.06	608.224	925.367	854.909	0.695097	4.68526e-06	5.4432e-05	HSPA1A	6	31815464	31817946	+	2483	protein_coding	heat shock protein family A (Hsp70) member 1A [Source:HGNC Symbol;Acc:HGNC:5232]	-	1338	1237	1416	470	1048	897	14.5378	20.6503	19.8507	8.61133	13.0589	12.0821
ENSG00000117298	5394.71	5338.5	5053.79	3654.52	4347.81	4156.36	0.375875	4.80434e-06	5.56427e-05	ECE1	1	21217247	21345572	-	7333	protein_coding	endothelin converting enzyme 1 [Source:HGNC Symbol;Acc:HGNC:3146]	-	7048	4533	5115	2824	4924	4361	25.9301	25.6235	24.2803	17.5199	20.7758	19.8898
ENSG00000004478	7389.4	9273.18	9488.09	5801.42	6828.99	6524.76	0.448356	4.81687e-06	5.57032e-05	FKBP4	12	2794953	2805423	+	5180	protein_coding	FK506 binding protein 4 [Source:HGNC Symbol;Acc:HGNC:3720]	-	9654	7874	9603	4483	7734	6846	50.2802	63.0086	64.5308	39.372	46.1951	44.2012
ENSG00000186866	1479.56	1713.55	1757.71	1116.8	1222.05	1263.78	0.456002	4.9325e-06	5.69654e-05	POFUT2	21	45263928	45287898	-	5862	protein_coding	protein O-fucosyltransferase 2 [Source:HGNC Symbol;Acc:HGNC:14683]	-	1933	1455	1779	863	1384	1326	8.89622	10.2885	10.5638	6.69752	7.30486	7.56527
ENSG00000182310	226.565	140.146	121.528	56.9402	81.2345	60.9969	1.29268	4.96778e-06	5.72974e-05	SPACA6	19	51689128	51712387	+	4103	protein_coding	sperm acrosome associated 6 [Source:HGNC Symbol;Acc:HGNC:27113]	-	296	119	123	44	92	64	1.9463	1.20221	1.0435	0.487865	0.693758	0.521681
ENSG00000129474	4513.7	4509.4	4392.8	3020.42	3568.14	3653.14	0.388374	5.04784e-06	5.81064e-05	AJUBA	14	22971174	22982642	-	5979	protein_coding	ajuba LIM protein [Source:HGNC Symbol;Acc:HGNC:20250]	-	5897	3829	4446	2334	4041	3833	26.6086	26.5455	25.8839	17.7591	20.9113	21.4406
ENSG00000170873	7512.63	7629.11	7691.84	6224.59	6018.42	6304.6	0.29996	5.05948e-06	5.82023e-05	MTSS1	8	124550790	124728429	-	7727	protein_coding	MTSS1, I-BAR domain containing [Source:HGNC Symbol;Acc:HGNC:20443]	-	9815	6478	7785	4810	6816	6615	34.2688	34.7507	35.0701	28.3193	27.2923	28.6316
ENSG00000105048	3926.62	3529.55	3870.13	2347.49	3033.93	2912.6	0.448493	5.06621e-06	5.82415e-05	TNNT1	19	55132794	55149354	-	2171	protein_coding	troponin T1, slow skeletal type [Source:HGNC Symbol;Acc:HGNC:11948]	-	5130	2997	3917	1814	3436	3056	63.7496	57.2217	62.8034	38.0125	48.9683	47.0782
ENSG00000146373	426.341	343.887	399.166	271.76	215.448	220.161	0.734134	5.08184e-06	5.8383e-05	RNF217	6	124962545	125092633	+	12779	protein_coding	ring finger protein 217 [Source:HGNC Symbol;Acc:HGNC:21487]	-	557	292	404	210	244	231	1.17592	0.947153	1.10046	0.747603	0.590765	0.604563
ENSG00000255471	665.153	871.495	946.537	599.166	493.588	488.928	0.651563	5.10409e-06	5.86003e-05	AP001528.2	11	86892214	86925037	-	1218	antisense	novel transcript	-	869	740	958	463	559	513	19.2483	25.1836	27.3784	17.2935	14.1999	14.0863
ENSG00000011243	1644.13	1548.67	1621.36	956.336	1227.35	1236.14	0.490861	5.13033e-06	5.88246e-05	AKAP8L	19	15380048	15419141	-	5081	protein_coding	A-kinase anchoring protein 8 like [Source:HGNC Symbol;Acc:HGNC:29857]	-	2148	1315	1641	739	1390	1297	11.4052	10.7278	11.2421	6.61674	8.46423	8.53724
ENSG00000160271	274.787	196.675	240.092	73.7634	153.639	94.3545	1.13569	5.14366e-06	5.89006e-05	RALGDS	9	133097720	133149334	-	7584	protein_coding	ral guanine nucleotide dissociation stimulator [Source:HGNC Symbol;Acc:HGNC:9842]	-	359	167	243	57	174	99	1.27707	0.912751	1.11531	0.341921	0.70986	0.43658
ENSG00000170921	2546.56	2575.62	2274.45	2004.55	1584.07	1819.42	0.453451	5.1786e-06	5.9262e-05	TANC2	17	63009556	63427699	+	22866	protein_coding	tetratricopeptide repeat, ankyrin repeat and coiled-coil containing 2 [Source:HGNC Symbol;Acc:HGNC:30212]	-	3327	2187	2302	1549	1794	1909	3.92539	3.96454	3.50433	3.08184	2.42747	2.79217
ENSG00000187266	1527.79	1549.85	1595.67	1140.1	1237.94	1150.36	0.404252	5.29824e-06	6.04343e-05	EPOR	19	11377205	11384342	-	3079	protein_coding	erythropoietin receptor [Source:HGNC Symbol;Acc:HGNC:3416]	-	1996	1316	1615	881	1402	1207	17.4892	17.7166	18.258	13.0171	14.0883	13.1106
ENSG00000225313	150.788	101.282	104.732	55.6461	49.4471	34.3107	1.37049	5.36479e-06	6.11537e-05	AL513327.1	1	33307348	33349245	+	4015	antisense	novel transcript	-	197	86	106	43	56	36	1.32373	0.887865	0.918988	0.487227	0.431543	0.299877
ENSG00000088387	1318.06	1420.3	1410.91	1072.8	1024.26	1009.31	0.417661	5.46073e-06	6.21265e-05	DOCK9	13	98793429	99086625	-	14816	protein_coding	dedicator of cytokinesis 9 [Source:HGNC Symbol;Acc:HGNC:14132]	-	1722	1206	1428	829	1160	1059	3.13561	3.37404	3.35496	2.5455	2.42242	2.39052
ENSG00000145107	231.923	220.229	232.188	137.174	113.905	127.712	0.859102	5.48709e-06	6.23858e-05	TM4SF19	3	196319342	196338503	-	1899	protein_coding	transmembrane 4 L six family member 19 [Source:HGNC Symbol;Acc:HGNC:25167]	-	303	187	235	106	129	134	4.30465	4.08179	4.30757	2.53939	2.10178	2.35997
ENSG00000136720	906.262	961	869.47	592.695	688.727	653.81	0.496562	5.54772e-06	6.29531e-05	HS6ST1	2	128236716	128318577	-	4683	protein_coding	heparan sulfate 6-O-sulfotransferase 1 [Source:HGNC Symbol;Acc:HGNC:5201]	-	1184	816	880	458	780	686	6.82099	7.22271	6.54106	4.44928	5.15338	4.89922
ENSG00000114166	1514.01	1498.03	1604.57	1275.98	958.037	1035.04	0.501265	5.77973e-06	6.54167e-05	KAT2B	3	20040023	20154404	+	5634	protein_coding	lysine acetyltransferase 2B [Source:HGNC Symbol;Acc:HGNC:8638]	-	1978	1272	1624	986	1085	1086	9.47173	9.35846	10.0336	7.96176	5.95847	6.44673
ENSG00000141580	4427.21	4085.43	4087.5	3382.76	3290	3330.05	0.33376	5.82562e-06	6.58512e-05	WDR45B	17	82614562	82648553	-	3542	protein_coding	WD repeat domain 45B [Source:HGNC Symbol;Acc:HGNC:25072]	-	5784	3469	4137	2614	3726	3494	44.0554	40.5966	40.6562	33.5742	32.5474	32.9914
ENSG00000009694	1414.5	1719.44	1457.35	1242.33	931.548	974.044	0.546287	5.85182e-06	6.61049e-05	TENM1	X	124375903	124963817	-	12896	protein_coding	teneurin transmembrane protein 1 [Source:HGNC Symbol;Acc:HGNC:8117]	-	1848	1460	1475	960	1055	1022	3.86604	4.6928	3.98132	3.38661	2.53116	2.65047
ENSG00000108984	731.745	761.969	624.437	458.109	493.588	487.022	0.556106	5.90215e-06	6.65877e-05	MAP2K6	17	69414698	69553861	+	16655	protein_coding	mitogen-activated protein kinase kinase 6 [Source:HGNC Symbol;Acc:HGNC:6846]	-	956	647	632	354	559	511	1.54858	1.61025	1.32088	0.966958	1.03846	1.02613
ENSG00000063127	130.122	113.059	74.1025	38.8228	45.0322	31.4515	1.4616	5.96127e-06	6.72116e-05	SLC6A16	19	49289638	49325225	-	3599	protein_coding	solute carrier family 6 member 16 [Source:HGNC Symbol;Acc:HGNC:13622]	-	170	96	75	30	51	33	1.27434	1.10566	0.725386	0.379217	0.43844	0.306661
ENSG00000173868	696.536	747.837	659.019	516.344	482.109	450.805	0.538597	6.0777e-06	6.84365e-05	PHOSPHO1	17	49223362	49230766	-	2375	protein_coding	phosphoethanolamine/phosphocholine phosphatase [Source:HGNC Symbol;Acc:HGNC:16815]	-	910	635	667	399	546	473	10.3371	11.0827	9.77579	7.6429	7.11297	6.66076
ENSG00000213923	2325.36	2257.64	2515.53	1332.92	1890.47	1738.41	0.514436	6.11045e-06	6.87612e-05	CSNK1E	22	38290691	38318084	-	6246	protein_coding	casein kinase 1 epsilon [Source:HGNC Symbol;Acc:HGNC:2453]	-	3038	1917	2546	1030	2141	1824	13.1222	12.722	14.1888	7.50212	10.6056	9.76674
ENSG00000167978	15836.6	17170.8	14812.6	13666.9	11381.7	10682.1	0.420719	6.12313e-06	6.88597e-05	SRRM2	16	2752329	2772538	+	13266	protein_coding	serine/arginine repetitive matrix 2 [Source:HGNC Symbol;Acc:HGNC:16639]	-	20690	14580	14992	10561	12890	11208	42.0766	45.5566	39.3377	36.2171	30.0632	28.2563
ENSG00000267534	637.598	535.852	549.347	287.289	419.417	362.169	0.684579	6.14341e-06	6.89994e-05	S1PR2	19	10221433	10231331	-	3643	protein_coding	sphingosine-1-phosphate receptor 2 [Source:HGNC Symbol;Acc:HGNC:3169]	-	833	455	556	222	475	380	6.16887	5.1771	5.31258	2.77232	4.03419	3.4886
ENSG00000185761	381.946	325.044	351.74	197.996	209.267	236.363	0.717959	6.16676e-06	6.92175e-05	ADAMTSL5	19	1505018	1513604	-	3625	protein_coding	ADAMTS like 5 [Source:HGNC Symbol;Acc:HGNC:27912]	-	499	276	356	153	237	248	3.71375	3.15599	3.41847	1.92014	2.02284	2.28807
ENSG00000139651	2218.2	2378.95	2278.41	1468.8	1837.49	1766.05	0.436272	6.22935e-06	6.98307e-05	ZNF740	12	53180700	53195141	+	9063	protein_coding	zinc finger protein 740 [Source:HGNC Symbol;Acc:HGNC:27465]	zf-C2H2	2898	2020	2306	1135	2081	1853	8.62673	9.23875	8.8568	5.69735	7.10431	6.83801
ENSG00000197249	793.744	988.087	1336.81	641.871	638.397	658.575	0.684401	6.24421e-06	6.99527e-05	SERPINA1	14	94376747	94390693	-	4902	protein_coding	serpin family A member 1 [Source:HGNC Symbol;Acc:HGNC:8941]	-	1037	839	1353	496	723	691	5.70723	7.09451	9.60758	4.60317	4.56338	4.71445
ENSG00000197496	369.7	401.594	418.926	232.937	271.959	239.222	0.673094	6.44494e-06	7.20177e-05	SLC2A10	20	46709487	46736347	+	5000	protein_coding	solute carrier family 2 member 10 [Source:HGNC Symbol;Acc:HGNC:13444]	-	483	341	424	180	308	251	2.60613	2.82695	2.95179	1.63776	1.90591	1.67892
ENSG00000166128	1333.37	1375.55	1311.12	984.806	983.644	1049.34	0.412938	6.52206e-06	7.26484e-05	RAB8B	15	63189469	63267782	+	5200	protein_coding	RAB8B, member RAS oncogene family [Source:HGNC Symbol;Acc:HGNC:30273]	-	1742	1168	1327	761	1114	1101	9.03784	9.31051	8.88295	6.65779	6.62832	7.08126
ENSG00000171105	1150.43	1222.45	1157.98	904.572	805.281	887.314	0.443891	6.60601e-06	7.35368e-05	INSR	19	7112255	7294034	-	10451	protein_coding	insulin receptor [Source:HGNC Symbol;Acc:HGNC:6091]	-	1503	1038	1172	699	912	931	3.8799	4.11693	3.90355	3.04276	2.69997	2.97933
ENSG00000143442	2510.59	2698.1	2526.4	2148.2	1888.7	1871.84	0.389549	6.77326e-06	7.53032e-05	POGZ	1	151402724	151459465	-	10272	protein_coding	pogo transposable element derived with ZNF domain [Source:HGNC Symbol;Acc:HGNC:18801]	-	3280	2291	2557	1660	2139	1964	8.61467	9.24494	8.66493	7.35194	6.44284	6.3946
ENSG00000137161	1505.59	1856.05	1961.25	1094.8	1326.24	1297.14	0.514569	6.78336e-06	7.53678e-05	CNPY3	6	42929192	42939287	+	1712	protein_coding	canopy FGF signaling regulator 3 [Source:HGNC Symbol;Acc:HGNC:11968]	-	1967	1576	1985	846	1502	1361	30.997	38.1581	40.3596	22.481	27.1449	26.5877
ENSG00000285796	78.0732	71.8395	113.624	12.9409	37.9683	26.6861	1.73515	6.82919e-06	7.57334e-05	AL162458.1	20	45926518	45935055	-	8538	antisense	novel transcript	-	102	61	115	10	43	28	0.322303	0.296147	0.468847	0.0532835	0.155824	0.10968
ENSG00000171992	3422.98	3381.16	3027.34	2022.67	2610.1	2536.14	0.454154	6.92206e-06	7.66664e-05	SYNPO	5	150601080	150659220	+	10258	protein_coding	synaptopodin [Source:HGNC Symbol;Acc:HGNC:30672]	-	4472	2871	3064	1563	2956	2661	11.7614	11.6012	10.3972	6.93179	8.91587	8.67578
ENSG00000111276	959.076	1187.12	1080.91	719.516	805.281	750.071	0.50072	7.04454e-06	7.79247e-05	CDKN1B	12	12715058	12722371	+	2811	protein_coding	cyclin dependent kinase inhibitor 1B [Source:HGNC Symbol;Acc:HGNC:1785]	-	1253	1008	1094	556	912	787	12.0257	14.8639	13.5471	8.99835	10.0382	9.36355
ENSG00000205133	1889.83	2502.6	2460.2	1792.32	1460.45	1530.64	0.518846	7.18626e-06	7.92428e-05	TRIQK	8	92883530	93017673	-	6724	protein_coding	triple QxxK/R motif containing [Source:HGNC Symbol;Acc:HGNC:27828]	-	2469	2125	2490	1385	1654	1606	9.90634	13.0998	12.8902	9.37068	7.61079	7.98812
ENSG00000156453	206.664	191.964	156.109	84.1161	53.862	109.604	1.1686	7.30182e-06	8.04161e-05	PCDH1	5	141853111	141879246	-	5903	protein_coding	protocadherin 1 [Source:HGNC Symbol;Acc:HGNC:8655]	-	270	163	158	65	61	115	1.23399	1.14459	0.931695	0.500944	0.319727	0.651556
ENSG00000172995	81.1349	63.5956	86.947	31.0583	26.4895	19.0615	1.61177	7.42254e-06	8.16433e-05	ARPP21	3	35638945	35794496	+	10092	protein_coding	cAMP regulated phosphoprotein 21 [Source:HGNC Symbol;Acc:HGNC:16968]	-	106	54	88	24	30	20	0.283366	0.221794	0.303525	0.108189	0.0919741	0.0662795
ENSG00000182912	303.873	220.229	210.451	99.6453	144.809	129.618	0.969801	7.46628e-06	8.19705e-05	TSPEAR-AS2	21	44517216	44525952	+	3026	antisense	TSPEAR antisense RNA 2 [Source:HGNC Symbol;Acc:HGNC:16428]	-	397	187	213	77	164	136	3.53949	2.56157	2.45019	1.15763	1.67686	1.50313
ENSG00000227039	207.43	101.282	190.691	46.5874	74.1706	78.1522	1.32317	7.57191e-06	8.30782e-05	ITGB2-AS1	21	44921051	44929678	+	2438	antisense	ITGB2 antisense RNA 1 [Source:HGNC Symbol;Acc:HGNC:44304]	-	271	86	193	36	84	82	2.99885	1.46217	2.75558	0.671765	1.06602	1.12488
ENSG00000137486	2185.28	2609.77	2266.55	1625.38	1759.79	1863.26	0.425944	7.62803e-06	8.35374e-05	ARRB1	11	75264182	75351705	-	5828	protein_coding	arrestin beta 1 [Source:HGNC Symbol;Acc:HGNC:711]	-	2855	2216	2294	1256	1993	1955	13.2162	15.761	13.7014	9.80435	10.5806	11.219
ENSG00000198752	8472.48	8802.1	8890.33	7367.28	6777.78	7009.87	0.306864	7.63923e-06	8.36079e-05	CDC42BPB	14	102932379	103057462	-	8009	protein_coding	CDC42 binding protein kinase beta [Source:HGNC Symbol;Acc:HGNC:1738]	-	11069	7474	8998	5693	7676	7355	37.2863	38.682	39.1072	32.3379	29.6537	30.7136
ENSG00000154978	3703.12	3806.31	3846.42	2875.48	3063.95	3093.68	0.329284	7.94912e-06	8.66218e-05	VOPP1	7	55436056	55572988	-	5364	protein_coding	VOPP1, WBP1/VOPP1 family member [Source:HGNC Symbol;Acc:HGNC:34518]	-	4838	3232	3893	2222	3470	3246	24.3331	24.9756	25.263	18.8453	20.0153	20.2389
ENSG00000159128	1293.57	1406.17	1477.11	1070.22	996.888	1039.81	0.426922	8.06775e-06	8.77511e-05	IFNGR2	21	33402896	33479348	+	2960	protein_coding	interferon gamma receptor 2 [Source:HGNC Symbol;Acc:HGNC:5440]	-	1690	1194	1495	827	1129	1091	15.4033	16.7204	17.5808	12.7105	11.8011	12.3271
ENSG00000135454	436.292	515.831	454.496	252.348	321.406	311.656	0.660133	8.17682e-06	8.87177e-05	B4GALNT1	12	57623410	57633355	-	8003	protein_coding	beta-1,4-N-acetyl-galactosaminyltransferase 1 [Source:HGNC Symbol;Acc:HGNC:4117]	-	570	438	460	195	364	327	1.92151	2.26859	2.00076	1.10849	1.40725	1.36654
ENSG00000155256	738.634	792.589	767.702	493.05	593.365	505.13	0.52681	8.35148e-06	9.03894e-05	ZFYVE27	10	97737121	97760907	+	3899	protein_coding	zinc finger FYVE-type containing 27 [Source:HGNC Symbol;Acc:HGNC:26559]	-	965	673	777	381	672	530	6.67719	7.15477	6.93677	4.4455	5.33259	4.54621
ENSG00000102996	78.8387	141.324	172.906	49.1756	52.979	46.7007	1.3938	8.59727e-06	9.29352e-05	MMP15	16	58025566	58046901	+	4419	protein_coding	matrix metallopeptidase 15 [Source:HGNC Symbol;Acc:HGNC:7161]	-	103	120	175	38	60	49	0.628829	1.12562	1.37849	0.391209	0.420096	0.37085
ENSG00000188549	1448.18	1392.04	1315.07	803.633	1109.91	984.527	0.51684	8.62209e-06	9.31462e-05	CCDC9B	15	40331452	40340967	-	7510	protein_coding	coiled-coil domain containing 9B [Source:HGNC Symbol;Acc:HGNC:33488]	-	1892	1182	1331	621	1257	1033	6.79674	6.52396	6.16918	3.76184	5.17866	4.60031
ENSG00000169991	1251.47	1293.11	1208.37	720.811	950.973	950.217	0.513475	8.81682e-06	9.51329e-05	IFFO2	1	18904281	18956686	-	6188	protein_coding	intermediate filament family orphan 2 [Source:HGNC Symbol;Acc:HGNC:27006]	-	1635	1098	1223	557	1077	997	7.12832	7.35506	6.87964	4.095	5.38502	5.38854
ENSG00000162923	4788.49	4727.27	4322.65	3764.52	3683.81	3486.35	0.340184	8.96077e-06	9.65082e-05	WDR26	1	224385143	224437033	-	10976	protein_coding	WD repeat domain 26 [Source:HGNC Symbol;Acc:HGNC:21208]	-	6256	4014	4375	2909	4172	3658	15.377	15.1589	13.8747	12.0573	11.7604	11.1462
ENSG00000234771	104.098	96.5711	107.696	49.1756	42.3832	34.3107	1.30296	9.07356e-06	9.74839e-05	SLC25A25-AS1	9	128108581	128118693	-	6391	antisense	SLC25A25 antisense RNA 1 [Source:HGNC Symbol;Acc:HGNC:27844]	-	136	82	109	38	48	36	0.574103	0.531838	0.593673	0.270498	0.232378	0.188391
ENSG00000137825	414.094	339.176	330.003	174.703	228.693	233.504	0.762765	9.10541e-06	9.77662e-05	ITPKA	15	41493393	41503551	+	2092	protein_coding	inositol-trisphosphate 3-kinase A [Source:HGNC Symbol;Acc:HGNC:6178]	-	541	288	334	135	259	245	6.97678	5.70643	5.55743	2.93576	3.83054	3.9168
ENSG00000005339	4075.88	4283.28	3252.61	3033.36	2702.81	2766.78	0.450029	9.15748e-06	9.82653e-05	CREBBP	16	3725054	3880726	-	15492	protein_coding	CREB binding protein [Source:HGNC Symbol;Acc:HGNC:2348]	-	5325	3637	3292	2344	3061	2903	9.27325	9.73128	7.39677	6.88334	6.11333	6.26709
ENSG00000196233	1542.33	1399.1	1431.66	1184.1	973.931	1054.1	0.448568	9.38836e-06	0.00010062	LCOR	10	96832282	96995959	+	26020	protein_coding	ligand dependent nuclear receptor corepressor [Source:HGNC Symbol;Acc:HGNC:29503]	HTH	2015	1188	1449	915	1103	1106	2.08924	1.89253	1.93843	1.59979	1.31157	1.42159
ENSG00000198753	603.154	330.933	384.345	200.585	252.533	255.424	0.897218	9.54482e-06	0.000102234	PLXNB3	X	153764196	153779346	+	7007	protein_coding	plexin B3 [Source:HGNC Symbol;Acc:HGNC:9105]	-	788	281	389	155	286	268	3.03399	1.6623	1.93244	1.00635	1.26286	1.27917
ENSG00000204991	384.243	360.375	354.704	197.996	239.289	243.987	0.68615	9.65881e-06	0.000103329	SPIRE2	16	89818179	89871319	+	7975	protein_coding	spire type actin nucleation factor 2 [Source:HGNC Symbol;Acc:HGNC:30623]	-	502	306	359	153	271	256	1.69822	1.59047	1.56694	0.87279	1.05138	1.07358
ENSG00000105287	883.299	1058.75	1030.52	582.342	729.344	727.197	0.538773	9.69083e-06	0.000103599	PRKD2	19	46674275	46717127	-	5446	protein_coding	protein kinase D2 [Source:HGNC Symbol;Acc:HGNC:17293]	-	1154	899	1043	450	826	763	5.71673	6.84252	6.66647	3.7591	4.69271	4.68569
ENSG00000149260	1262.95	1260.13	1195.52	837.279	974.814	928.296	0.438084	9.69582e-06	0.000103599	CAPN5	11	77066941	77126155	+	6157	protein_coding	calpain 5 [Source:HGNC Symbol;Acc:HGNC:1482]	-	1650	1070	1210	647	1104	974	7.22994	7.20358	6.84078	4.78062	5.54781	5.29074
ENSG00000132793	1304.28	1076.41	1052.26	689.752	855.611	827.27	0.531948	9.73222e-06	0.000103925	LPIN3	20	41340920	41360582	+	4568	protein_coding	lipin 3 [Source:HGNC Symbol;Acc:HGNC:14451]	-	1704	914	1065	533	969	868	10.0638	8.29381	8.11546	5.30823	6.56326	6.35507
ENSG00000073849	1797.22	2484.94	2580.74	1543.85	1587.6	1636.43	0.523828	9.76135e-06	0.000104172	ST6GAL1	3	186930485	187078553	+	9151	protein_coding	ST6 beta-galactoside alpha-2,6-sialyltransferase 1 [Source:HGNC Symbol;Acc:HGNC:10860]	-	2348	2110	2612	1193	1798	1717	6.92228	9.55758	9.9356	5.9309	6.07915	6.27521
ENSG00000090020	2158.5	2095.12	1717.2	1453.27	1491.36	1454.39	0.440872	9.92331e-06	0.000105708	SLC9A1	1	27098815	27166981	-	5974	protein_coding	solute carrier family 9 member A1 [Source:HGNC Symbol;Acc:HGNC:11071]	-	2820	1779	1738	1123	1689	1526	12.7351	12.3437	10.1268	8.55192	8.74754	8.54311
ENSG00000151276	2877.23	2996.06	2758.59	2321.61	2291.34	2171.11	0.34761	9.99833e-06	0.000106314	MAGI1	3	65353525	66038834	-	11649	protein_coding	membrane associated guanylate kinase, WW and PDZ domain containing 1 [Source:HGNC Symbol;Acc:HGNC:946]	-	3759	2544	2792	1794	2595	2278	8.70569	9.05237	8.34289	7.0062	6.8924	6.54021
ENSG00000103495	2042.15	2183.45	2116.37	1459.74	1637.93	1715.54	0.395766	1.00953e-05	0.000107215	MAZ	16	29806106	29811164	+	3504	protein_coding	MYC associated zinc finger protein [Source:HGNC Symbol;Acc:HGNC:6914]	zf-C2H2	2668	1854	2142	1128	1855	1800	20.5419	21.9321	21.2787	14.6452	16.3795	17.1805
ENSG00000141551	5297.5	5404.45	4410.58	2756.42	3980.49	3771.32	0.523099	1.01318e-05	0.000107538	CSNK1D	17	82239023	82273731	-	11024	protein_coding	casein kinase 1 delta [Source:HGNC Symbol;Acc:HGNC:2452]	-	6921	4589	4464	2130	4508	3957	16.9375	17.2549	14.0953	8.79001	12.6522	12.0048
ENSG00000215252	446.242	349.776	339.884	201.879	259.597	210.63	0.756257	1.02288e-05	0.000108371	GOLGA8B	15	34525207	34588503	-	7670	protein_coding	golgin A8 family member B [Source:HGNC Symbol;Acc:HGNC:31973]	-	583	297	344	156	294	221	2.05066	1.60507	1.56118	0.92529	1.18597	0.963659
ENSG00000165886	1211.67	1281.33	1242.95	881.278	989.825	906.375	0.425431	1.02543e-05	0.00010851	UBTD1	10	97498868	97571209	+	1706	protein_coding	ubiquitin domain containing 1 [Source:HGNC Symbol;Acc:HGNC:25683]	-	1583	1088	1258	681	1121	951	25.0335	26.4353	25.6679	18.16	20.3305	18.6435
ENSG00000179104	858.805	862.073	812.164	653.518	601.312	541.347	0.498489	1.03e-05	0.000108928	TMTC2	12	82686880	83134870	+	8323	protein_coding	transmembrane and tetratricopeptide repeat containing 2 [Source:HGNC Symbol;Acc:HGNC:25440]	-	1122	732	822	505	681	568	3.63691	3.64557	3.43781	2.76033	2.53156	2.28242
ENSG00000174672	114.814	109.526	94.8513	37.5287	38.8513	53.3723	1.29415	1.04573e-05	0.000110327	BRSK2	11	1389899	1462689	+	6903	protein_coding	BR serine/threonine kinase 2 [Source:HGNC Symbol;Acc:HGNC:11405]	-	150	93	96	29	44	56	0.586237	0.558443	0.484086	0.191121	0.197213	0.271317
ENSG00000105993	4656.07	4958.1	4500.49	3539.35	3722.66	3902.85	0.337427	1.06009e-05	0.000111774	DNAJB6	7	157335381	157417439	+	14981	protein_coding	DnaJ heat shock protein family (Hsp40) member B6 [Source:HGNC Symbol;Acc:HGNC:14888]	-	6083	4210	4555	2735	4216	4095	10.9546	11.6486	10.5837	8.30549	8.70726	9.14197
ENSG00000114923	451.6	366.263	372.489	249.76	262.246	233.504	0.678232	1.07488e-05	0.000113198	SLC4A3	2	219627327	219641980	+	5091	protein_coding	solute carrier family 4 member 3 [Source:HGNC Symbol;Acc:HGNC:11029]	-	590	311	377	193	297	245	3.12657	2.53216	2.57767	1.72466	1.80499	1.60949
ENSG00000125510	239.578	297.957	365.573	170.82	178.363	152.492	0.845511	1.08049e-05	0.00011372	OPRL1	20	64080173	64100643	+	3549	protein_coding	opioid related nociceptin receptor 1 [Source:HGNC Symbol;Acc:HGNC:8155]	-	313	253	370	132	202	160	2.37935	2.95494	3.62899	1.69206	1.76103	1.50779
ENSG00000163882	3089.25	3171.54	3073.77	2231.02	2577.43	2464.65	0.358563	1.11688e-05	0.000117129	POLR2H	3	184361718	184368596	+	3146	protein_coding	RNA polymerase II subunit H [Source:HGNC Symbol;Acc:HGNC:9195]	-	4036	2693	3111	1724	2919	2586	34.6108	35.4823	34.4216	24.9303	28.7076	27.4914
ENSG00000134138	527.377	478.145	533.538	361.052	339.066	338.342	0.570834	1.12454e-05	0.000117791	MEIS2	15	36889204	37101299	-	10798	protein_coding	Meis homeobox 2 [Source:HGNC Symbol;Acc:HGNC:7001]	Homeobox	689	406	540	279	384	355	1.72145	1.55854	1.74076	1.17547	1.1003	1.09954
ENSG00000232931	393.428	339.176	433.747	203.173	279.023	207.771	0.753942	1.12781e-05	0.000117994	LINC00342	2	95807118	95816215	-	2618	lincRNA	long intergenic non-protein coding RNA 342 [Source:HGNC Symbol;Acc:HGNC:42470]	-	514	288	439	157	316	218	5.29679	4.55992	5.83693	2.72822	3.73456	2.78492
ENSG00000126870	877.941	812.61	720.277	583.637	495.354	582.329	0.540251	1.14042e-05	0.000118959	WDR60	7	158856578	158956747	+	6667	protein_coding	WD repeat domain 60 [Source:HGNC Symbol;Acc:HGNC:21862]	-	1147	690	729	451	561	611	4.64144	4.28995	3.80616	3.07748	2.60348	3.06505
ENSG00000124496	2451.65	2663.95	2381.16	2013.61	1941.68	1855.64	0.367492	1.14959e-05	0.000119844	TRERF1	6	42224931	42452051	-	7732	protein_coding	transcriptional regulating factor 1 [Source:HGNC Symbol;Acc:HGNC:18273]	zf-C2H2	3203	2262	2410	1556	2199	1947	11.176	12.1265	10.8496	9.15517	8.79944	8.42172
ENSG00000167105	249.528	237.895	260.841	169.526	133.331	112.463	0.859009	1.19126e-05	0.000123674	TMEM92	17	50271406	50281485	+	3101	protein_coding	transmembrane protein 92 [Source:HGNC Symbol;Acc:HGNC:26579]	-	326	202	264	131	151	118	2.83619	2.70012	2.96341	1.92185	1.5066	1.27264
ENSG00000198835	74.2461	54.174	39.5214	5.17638	18.5427	13.3431	2.144	1.19262e-05	0.000123742	GJC2	1	228149852	228159826	+	2243	protein_coding	gap junction protein gamma 2 [Source:HGNC Symbol;Acc:HGNC:17494]	-	97	46	40	4	21	14	1.16671	0.850085	0.620755	0.0811296	0.289676	0.208749
ENSG00000108379	247.997	224.94	218.356	142.35	90.0643	134.384	0.924307	1.21532e-05	0.000125949	WNT3	17	46762506	46833154	-	4334	protein_coding	Wnt family member 3 [Source:HGNC Symbol;Acc:HGNC:12782]	-	324	191	221	110	102	141	2.01686	1.82675	1.77498	1.15466	0.72817	1.08807
ENSG00000170004	8938.62	9389.77	9249.97	6716.35	7743.77	7507.38	0.327515	1.23803e-05	0.000128151	CHD3	17	7884806	7912760	+	9758	protein_coding	chromodomain helicase DNA binding protein 3 [Source:HGNC Symbol;Acc:HGNC:1918]	-	11678	7973	9362	5190	8770	7877	32.287	33.8684	33.3962	24.1967	27.8074	26.9977
ENSG00000136205	2692	3117.36	3108.35	2379.84	2238.36	2254.02	0.375534	1.2492e-05	0.000129004	TNS3	7	47275154	47582558	-	11797	protein_coding	tensin 3 [Source:HGNC Symbol;Acc:HGNC:21616]	-	3517	2647	3146	1839	2535	2365	8.04304	9.30072	9.28275	7.09184	6.64857	6.7048
ENSG00000154358	353.626	428.681	330.991	190.232	264.895	187.756	0.784918	1.25486e-05	0.000129512	OBSCN	1	228208130	228378874	+	32290	protein_coding	obscurin, cytoskeletal calmodulin and titin-interacting RhoGEF [Source:HGNC Symbol;Acc:HGNC:15719]	-	462	364	335	147	300	197	0.386006	0.467269	0.361132	0.207109	0.287458	0.204044
ENSG00000173442	3543.15	3354.08	3769.35	1972.2	2915.61	2623.82	0.504389	1.30073e-05	0.000134009	EHBP1L1	11	65576038	65592650	+	6741	protein_coding	EH domain binding protein 1 like 1 [Source:HGNC Symbol;Acc:HGNC:30682]	-	4629	2848	3815	1524	3302	2753	18.526	17.5126	19.6997	10.2851	15.1556	13.6587
ENSG00000103742	465.378	562.939	525.634	306.7	386.747	293.547	0.649359	1.30562e-05	0.000134356	IGDCC4	15	65381464	65423072	-	7764	protein_coding	immunoglobulin superfamily DCC subclass member 4 [Source:HGNC Symbol;Acc:HGNC:13770]	-	608	478	532	237	438	308	2.1127	2.55197	2.38515	1.38871	1.74546	1.32676
ENSG00000075407	2920.86	3186.85	2783.29	2500.19	2107.68	2104.39	0.406573	1.3383e-05	0.000137477	ZNF37A	10	38094334	38150293	+	13190	protein_coding	zinc finger protein 37A [Source:HGNC Symbol;Acc:HGNC:13102]	zf-C2H2	3816	2706	2817	1932	2387	2208	7.80519	8.50388	7.43416	6.66363	5.59924	5.59862
ENSG00000126705	1280.55	1244.82	1178.72	863.161	1004.84	825.364	0.458657	1.35544e-05	0.000138898	AHDC1	1	27534035	27604431	-	8297	protein_coding	AT-hook DNA binding motif containing 1 [Source:HGNC Symbol;Acc:HGNC:25230]	-	1673	1057	1193	667	1138	866	5.43995	5.28066	5.00506	3.65724	4.24368	3.49079
ENSG00000086061	11234.1	13601.2	13222.9	9906.29	10049.2	9891.02	0.350302	1.36967e-05	0.000140126	DNAJA1	9	33025211	33039907	+	2730	protein_coding	DnaJ heat shock protein family (Hsp40) member A1 [Source:HGNC Symbol;Acc:HGNC:5229]	-	14677	11549	13383	7655	11381	10378	145.042	175.354	170.64	127.565	128.985	127.139
ENSG00000198517	1613.51	1764.19	1722.14	755.751	1338.6	1168.47	0.640676	1.40326e-05	0.000143156	MAFK	7	1530714	1543043	+	4458	protein_coding	MAF bZIP transcription factor K [Source:HGNC Symbol;Acc:HGNC:6782]	TF_bZIP	2108	1498	1743	584	1516	1226	12.757	13.9285	13.6096	5.95966	10.5216	9.19765
ENSG00000164362	841.201	698.374	639.258	307.994	528.024	468.913	0.735114	1.41069e-05	0.00014382	TERT	5	1253147	1295069	-	4602	protein_coding	telomerase reverse transcriptase [Source:HGNC Symbol;Acc:HGNC:11730]	-	1099	593	647	238	598	492	6.44274	5.34124	4.89381	2.35277	4.02047	3.57557
ENSG00000259207	97.2088	65.951	55.3299	19.4114	17.6597	29.5454	1.71588	1.41208e-05	0.000143878	ITGB3	17	47253846	47311816	+	4394	protein_coding	integrin subunit beta 3 [Source:HGNC Symbol;Acc:HGNC:6156]	-	127	56	56	15	20	31	0.779764	0.528277	0.443627	0.155303	0.140829	0.235954
ENSG00000163462	269.429	227.295	168.954	91.8807	113.905	129.618	0.98522	1.42365e-05	0.000144721	TRIM46	1	155173787	155184971	+	4533	protein_coding	tripartite motif containing 46 [Source:HGNC Symbol;Acc:HGNC:19019]	-	352	193	171	71	129	136	2.09496	1.76484	1.31311	0.71256	0.880493	1.00341
ENSG00000134802	3430.63	2892.42	2913.71	2392.78	2335.49	2373.16	0.380498	1.4516e-05	0.000147392	SLC43A3	11	57406954	57427580	-	4517	protein_coding	solute carrier family 43 member 3 [Source:HGNC Symbol;Acc:HGNC:17466]	-	4482	2456	2949	1849	2645	2490	26.7696	22.5378	22.7255	18.6224	18.1175	18.4364
ENSG00000057657	61.2339	52.9963	49.4017	20.7055	13.2448	10.4838	1.9103	1.4557e-05	0.000147723	PRDM1	6	106086320	106109939	+	6392	protein_coding	PR/SET domain 1 [Source:HGNC Symbol;Acc:HGNC:9346]	zf-C2H2	80	45	50	16	15	11	0.337655	0.291816	0.272284	0.113876	0.0726066	0.0575549
ENSG00000273521	88.0237	41.2194	35.5692	9.05866	13.2448	14.2961	2.16556	1.51095e-05	0.000152887	AL162274.1	10	131980240	131981337	+	1098	antisense	novel transcript, antisense to BNIP3	-	115	35	36	7	15	15	2.82563	1.32129	1.14127	0.290031	0.422679	0.456894
ENSG00000197467	8528.35	7796.35	7952.69	4773.91	6658.58	6317.94	0.451134	1.52222e-05	0.000153851	COL13A1	10	69801867	69964275	+	5888	protein_coding	collagen type XIII alpha 1 chain [Source:HGNC Symbol;Acc:HGNC:2190]	-	11142	6620	8049	3689	7541	6629	51.0523	46.6041	47.5843	28.5029	39.6262	37.6536
ENSG00000106012	725.622	811.432	876.386	530.579	565.992	595.672	0.509029	1.55817e-05	0.000157033	IQCE	7	2558972	2614734	+	9240	protein_coding	IQ motif containing E [Source:HGNC Symbol;Acc:HGNC:29171]	-	948	689	887	410	641	625	2.76794	3.09087	3.3415	2.01865	2.14639	2.26222
ENSG00000158710	35478.2	34816.2	36154.1	24055.9	29989.7	28922	0.35937	1.56434e-05	0.000157564	TAGLN2	1	159918107	159925732	-	2487	protein_coding	transgelin 2 [Source:HGNC Symbol;Acc:HGNC:11554]	-	46351	29563	36592	18589	33964	30346	502.809	492.727	512.153	340.039	422.537	408.087
ENSG00000108465	366.638	389.817	330.003	234.231	242.82	198.24	0.686026	1.56914e-05	0.000157911	CDK5RAP3	17	47967810	47981774	+	6070	protein_coding	CDK5 regulatory subunit associated protein 3 [Source:HGNC Symbol;Acc:HGNC:18673]	-	479	331	334	181	275	208	2.12896	2.26034	1.91535	1.35656	1.40173	1.14604
ENSG00000116337	3044.86	2801.74	2389.07	1687.5	2103.27	2132.03	0.474541	1.60763e-05	0.000161461	AMPD2	1	109616104	109632051	+	6823	protein_coding	adenosine monophosphate deaminase 2 [Source:HGNC Symbol;Acc:HGNC:469]	-	3978	2379	2418	1304	2382	2237	15.7293	14.4528	12.3359	8.69463	10.8016	10.9652
ENSG00000154310	1472.68	1586.36	1519.6	1199.63	1171.72	1143.69	0.381067	1.61227e-05	0.000161742	TNIK	3	171061339	171460408	-	8523	protein_coding	TRAF2 and NCK interacting kinase [Source:HGNC Symbol;Acc:HGNC:30765]	-	1924	1347	1538	927	1327	1200	6.09021	6.55102	6.28136	4.94807	4.81726	4.70886
ENSG00000131187	1183.35	1275.44	1393.13	645.753	983.644	929.249	0.585885	1.62825e-05	0.000162881	F12	5	177402140	177409576	-	2769	protein_coding	coagulation factor XII [Source:HGNC Symbol;Acc:HGNC:3530]	-	1546	1083	1410	499	1114	975	15.0628	16.2121	17.725	8.19835	12.4476	11.7763
ENSG00000198863	1183.35	1238.94	1189.59	921.395	905.941	910.188	0.399573	1.63464e-05	0.000163427	RUNDC1	17	42980565	42993690	+	4757	protein_coding	RUN domain containing 1 [Source:HGNC Symbol;Acc:HGNC:25418]	-	1546	1052	1204	712	1026	955	8.76791	9.16678	8.81014	6.80919	6.67323	6.71424
ENSG00000184584	1706.9	1558.09	1813.04	1134.92	1351.85	1279.03	0.430015	1.64397e-05	0.000164173	TMEM173	5	139475534	139482935	-	3850	protein_coding	transmembrane protein 173 [Source:HGNC Symbol;Acc:HGNC:27962]	-	2230	1323	1835	877	1531	1342	15.6266	14.244	16.5907	10.3631	12.3037	11.6578
ENSG00000138623	5739.91	5696.52	5954.88	4247.22	4929.7	4631	0.332138	1.66532e-05	0.00016604	SEMA7A	15	74409289	74433958	-	3800	protein_coding	semaphorin 7A (John Milton Hagen blood group) [Source:HGNC Symbol;Acc:HGNC:10741]	-	7499	4837	6027	3282	5583	4859	53.2402	52.7626	55.2087	39.292	45.4575	42.7651
ENSG00000139613	3595.2	3706.21	3676.47	3017.83	2967.71	2862.09	0.311329	1.6655e-05	0.00016604	SMARCC2	12	56162983	56189567	-	8555	protein_coding	SWI/SNF related, matrix associated, actin dependent regulator of chromatin subfamily c member 2 [Source:HGNC Symbol;Acc:HGNC:11105]	MYB	4697	3147	3721	2332	3361	3003	14.8122	15.2479	15.1401	12.401	12.1554	11.7398
ENSG00000169045	10780.2	10282.5	10383.2	8063.5	8919.02	8583.4	0.298435	1.6682e-05	0.000166214	HNRNPH1	5	179614178	179634784	-	9480	protein_coding	heterogeneous nuclear ribonucleoprotein H1 [Source:HGNC Symbol;Acc:HGNC:5041]	-	14084	8731	10509	6231	10101	9006	40.0809	38.1759	38.5871	29.9019	32.9669	31.7724
ENSG00000134186	2393.48	2573.27	2272.48	1959.26	1853.38	1806.08	0.36583	1.6768e-05	0.000166977	PRPF38B	1	108692323	108701803	+	5817	protein_coding	pre-mRNA processing factor 38B [Source:HGNC Symbol;Acc:HGNC:25512]	-	3127	2185	2300	1514	2099	1895	14.5027	15.5699	13.7632	11.8407	11.1644	10.8952
ENSG00000185800	1021.84	1028.13	1029.53	561.637	762.898	788.194	0.539205	1.68235e-05	0.000167434	DMWD	19	45782947	45792802	-	5658	protein_coding	DM1 locus, WD repeat containing [Source:HGNC Symbol;Acc:HGNC:2936]	-	1335	873	1042	434	864	827	6.36558	6.39566	6.41054	3.4896	4.72468	4.88843
ENSG00000079432	1406.85	1374.37	1396.09	697.517	1140.81	934.968	0.587329	1.72273e-05	0.000171259	CIC	19	42268537	42295797	+	9494	protein_coding	capicua transcriptional repressor [Source:HGNC Symbol;Acc:HGNC:14214]	HMG	1838	1167	1413	539	1292	981	5.22295	5.09513	5.18063	2.58279	4.21051	3.45578
ENSG00000179348	5282.96	5094.71	4315.73	3041.12	3819.79	3908.56	0.447389	1.75714e-05	0.000174482	GATA2	3	128479427	128493185	-	4459	protein_coding	GATA binding protein 2 [Source:HGNC Symbol;Acc:HGNC:4171]	zf-GATA	6902	4326	4368	2350	4326	4101	41.7597	40.2145	34.0985	23.9761	30.0172	30.7595
ENSG00000110218	1843.14	2007.97	1850.59	1589.15	1270.61	1389.58	0.425802	1.77909e-05	0.000176463	PANX1	11	94128928	94181972	+	2769	protein_coding	pannexin 1 [Source:HGNC Symbol;Acc:HGNC:8599]	-	2408	1705	1873	1228	1439	1458	23.4614	25.5232	23.5453	20.1755	16.079	17.6101
ENSG00000181274	1230.04	1276.62	1218.25	773.868	943.909	979.762	0.462083	1.78128e-05	0.00017658	FRAT2	10	97332497	97334709	-	2213	protein_coding	FRAT2, WNT signaling pathway regulator [Source:HGNC Symbol;Acc:HGNC:16048]	-	1607	1084	1233	598	1069	1028	19.5909	20.304	19.3942	12.2933	14.9458	15.536
ENSG00000091656	2994.34	3469.49	2805.03	2593.37	2075.01	2105.34	0.453327	1.78926e-05	0.000177171	ZFHX4	8	76681219	76867285	+	15687	protein_coding	zinc finger homeobox 4 [Source:HGNC Symbol;Acc:HGNC:30939]	Homeobox	3912	2946	2839	2004	2350	2209	6.72789	7.78443	6.29963	5.81175	4.635	4.70958
ENSG00000133805	1474.21	1397.93	1548.25	1109.04	1160.24	1104.62	0.389808	1.8397e-05	0.000181858	AMPD3	11	10308313	10507579	+	6793	protein_coding	adenosine monophosphate deaminase 3 [Source:HGNC Symbol;Acc:HGNC:470]	-	1926	1187	1567	857	1314	1159	7.64917	7.24308	8.02966	5.73942	5.98488	5.70622
ENSG00000106537	1990.87	2296.51	2320.89	1761.26	1681.2	1581.15	0.395263	1.85393e-05	0.000182956	TSPAN13	7	16753535	16784536	+	2224	protein_coding	tetraspanin 13 [Source:HGNC Symbol;Acc:HGNC:21643]	-	2601	1950	2349	1361	1904	1659	31.5519	36.3441	36.7653	27.8402	26.4883	24.9481
ENSG00000100292	648.314	648.91	617.521	427.051	489.173	410.776	0.52719	1.8822e-05	0.000185329	HMOX1	22	35380361	35394214	+	2405	protein_coding	heme oxygenase 1 [Source:HGNC Symbol;Acc:HGNC:5013]	-	847	551	625	330	554	431	9.50141	9.49665	9.04596	6.24234	7.12716	5.99361
ENSG00000100504	14323.4	13438.7	13675.4	11564	11207.7	11460.7	0.275806	1.92475e-05	0.000189307	PYGL	14	50857891	50944736	-	4798	protein_coding	glycogen phosphorylase L [Source:HGNC Symbol;Acc:HGNC:9725]	-	18713	11411	13841	8936	12693	12025	105.221	98.582	100.415	84.7289	81.8513	83.8207
ENSG00000080561	840.435	816.143	711.384	614.695	535.088	496.553	0.528102	1.94591e-05	0.00019096	MID2	X	107825755	107927193	+	3097	protein_coding	midline 2 [Source:HGNC Symbol;Acc:HGNC:7096]	-	1098	693	720	475	606	521	9.56491	9.27526	8.09247	6.97752	6.05415	5.6263
ENSG00000115525	239.578	236.717	198.595	131.998	119.203	131.524	0.820952	1.99531e-05	0.000195275	ST3GAL5	2	85837120	85905199	-	16318	protein_coding	ST3 beta-galactoside alpha-2,3-sialyltransferase 5 [Source:HGNC Symbol;Acc:HGNC:10872]	-	313	201	201	102	135	138	0.517484	0.510579	0.428764	0.284369	0.25597	0.282839
ENSG00000104888	62.7648	77.7279	86.947	16.8232	27.3725	31.4515	1.56564	2.00832e-05	0.000196317	SLC17A7	19	49429401	49442360	-	6013	protein_coding	solute carrier family 17 member 7 [Source:HGNC Symbol;Acc:HGNC:16704]	-	82	66	88	13	31	33	0.367911	0.454974	0.509426	0.098356	0.159512	0.183548
ENSG00000112144	4069.76	4173.75	3631.02	3419	2666.61	2748.67	0.427989	2.01081e-05	0.000196451	ICK	6	53001279	53061802	-	6259	protein_coding	intestinal cell kinase [Source:HGNC Symbol;Acc:HGNC:21219]	-	5317	3544	3675	2642	3020	2884	22.9182	23.4705	20.4382	19.2033	14.9288	15.4105
ENSG00000188277	54.3451	41.2194	61.2581	19.4114	12.3618	9.53076	1.95585	2.02511e-05	0.000197738	C15orf62	15	40770080	40772449	+	2370	protein_coding	chromosome 15 open reading frame 62 [Source:HGNC Symbol;Acc:HGNC:34489]	-	71	35	62	15	14	10	0.80822	0.612144	0.910611	0.287933	0.182769	0.141117
ENSG00000022840	9670.36	10090.5	10247.9	8058.33	8259.43	8394.69	0.279863	2.04117e-05	0.000199195	RNF10	12	120533480	120577594	+	5911	protein_coding	ring finger protein 10 [Source:HGNC Symbol;Acc:HGNC:10055]	-	12634	8568	10372	6227	9354	8808	57.6633	60.0831	61.0789	47.9255	48.9619	49.836
ENSG00000166897	1521.66	1547.49	1529.48	1045.63	1243.24	1178.95	0.404671	2.05007e-05	0.000199953	ELFN2	22	37367960	37427470	-	8782	protein_coding	extracellular leucine rich repeat and fibronectin type III domain containing 2 [Source:HGNC Symbol;Acc:HGNC:29396]	-	1988	1314	1548	808	1408	1237	6.10721	6.20206	6.13574	4.18569	4.96056	4.71089
ENSG00000112787	4330.77	4430.49	4291.03	2982.89	3652.02	3484.45	0.365898	2.06138e-05	0.000200883	FBRSL1	12	132489551	132585188	+	9378	protein_coding	fibrosin like 1 [Source:HGNC Symbol;Acc:HGNC:29308]	-	5658	3762	4343	2305	4136	3656	16.2769	16.6281	16.1202	11.1817	13.6456	13.0383
ENSG00000168477	343.675	395.706	354.704	235.525	222.512	241.128	0.644393	2.06189e-05	0.000200883	TNXB	6	32041153	32115334	-	15909	protein_coding	tenascin XB [Source:HGNC Symbol;Acc:HGNC:11976]	-	449	336	359	182	252	253	0.761418	0.875448	0.785491	0.520448	0.490094	0.531868
ENSG00000007402	277.083	207.274	216.379	111.292	141.277	132.478	0.862516	2.06848e-05	0.000201413	CACNA2D2	3	50362799	50504244	-	6322	protein_coding	calcium voltage-gated channel auxiliary subunit alpha2delta 2 [Source:HGNC Symbol;Acc:HGNC:1400]	-	362	176	219	86	160	139	1.54481	1.15396	1.20581	0.618861	0.783046	0.735338
ENSG00000171314	23765.6	22938	24725.5	18739.8	20306.9	19606.7	0.284213	2.1163e-05	0.000205955	PGAM1	10	97426160	97433441	+	2568	protein_coding	phosphoglycerate mutase 1 [Source:HGNC Symbol;Acc:HGNC:8888]	-	31049	19477	25025	14481	22998	20572	326.191	314.384	339.21	256.538	277.087	267.922
ENSG00000076108	4833.65	5027.58	4800.86	3987.1	3958.42	4021.98	0.292754	2.12462e-05	0.000206536	BAZ2A	12	56595596	56636816	-	10918	protein_coding	bromodomain adjacent to zinc finger domain 2A [Source:HGNC Symbol;Acc:HGNC:962]	MBD	6315	4269	4859	3081	4483	4220	15.6045	16.2075	15.4915	12.838	12.7042	12.9269
ENSG00000171552	7183.5	7080.31	6908.33	4397.33	5741.16	5774.69	0.411125	2.12592e-05	0.000206548	BCL2L1	20	31664452	31723989	-	3314	protein_coding	BCL2 like 1 [Source:HGNC Symbol;Acc:HGNC:992]	-	9385	6012	6992	3398	6502	6059	76.4014	75.197	73.441	46.6466	60.7038	61.147
ENSG00000119669	8044.6	7970.65	7290.7	5556.84	6524.37	6269.33	0.344325	2.13861e-05	0.000207319	IRF2BPL	14	77024543	77028699	-	4157	protein_coding	interferon regulatory factor 2 binding protein like [Source:HGNC Symbol;Acc:HGNC:14282]	-	10510	6768	7379	4294	7389	6578	68.2091	67.4861	61.7884	46.9927	54.9955	52.9225
ENSG00000229512	67.3573	55.3517	42.4855	11.6468	20.3086	11.4369	1.91469	2.13923e-05	0.000207319	AC068580.1	11	1763009	1763749	-	252	sense_intronic	novel transcript	-	88	47	43	9	23	12	9.4211	7.73092	5.9396	1.62477	2.8239	1.5926
ENSG00000007392	981.273	1196.54	1064.11	824.338	744.355	782.475	0.462759	2.18868e-05	0.000211592	LUC7L	16	188969	229463	-	6176	protein_coding	LUC7 like [Source:HGNC Symbol;Acc:HGNC:6723]	-	1282	1016	1077	637	843	821	5.60016	6.819	6.07013	4.69225	4.2232	4.44593
ENSG00000171132	512.834	567.649	597.761	397.287	371.736	383.137	0.542351	2.20016e-05	0.000212585	PRKCE	2	45651345	46187990	+	9908	protein_coding	protein kinase C epsilon [Source:HGNC Symbol;Acc:HGNC:9401]	-	670	482	605	307	421	402	1.82435	2.01649	2.12549	1.40962	1.31467	1.35696
ENSG00000261342	49.7525	55.3517	24.7008	10.3528	10.5958	2.85923	2.46043	2.22999e-05	0.000215112	AC006538.1	19	2727743	2729327	-	1585	sense_intronic	novel transcript	-	65	47	25	8	12	3	1.10638	1.22914	0.549035	0.22962	0.234247	0.0633022
ENSG00000285816	73.4807	70.6618	49.4017	18.1173	24.7235	17.1554	1.68214	2.27488e-05	0.000219081	AP000944.2	11	65261928	65326543	+	4256	protein_coding	novel protein, POLA2-CDC42EP2 readthrough	-	96	60	50	14	28	18	0.60854	0.584364	0.408938	0.149649	0.203553	0.141448
ENSG00000078804	505.18	472.256	526.622	353.288	343.481	331.67	0.55051	2.31929e-05	0.000222748	TP53INP2	20	34704290	34713439	+	4228	protein_coding	tumor protein p53 inducible nuclear protein 2 [Source:HGNC Symbol;Acc:HGNC:16104]	-	660	401	533	273	389	348	4.21142	3.93137	4.38815	2.93749	2.84667	2.75278
ENSG00000064607	3836.3	4038.32	4139.86	3391.82	3102.8	3097.5	0.325328	2.38422e-05	0.000228111	SUGP2	19	18990888	19034023	-	8468	protein_coding	SURP and G-patch domain containing 2 [Source:HGNC Symbol;Acc:HGNC:18641]	-	5012	3429	4190	2621	3514	3250	15.968	16.785	17.2236	14.081	12.8393	12.836
ENSG00000204388	1560.7	2137.52	2167.75	1330.33	1463.99	1352.41	0.498257	2.45536e-05	0.000234407	HSPA1B	6	31827735	31830255	+	2521	protein_coding	heat shock protein family A (Hsp70) member 1B [Source:HGNC Symbol;Acc:HGNC:5233]	-	2039	1815	2194	1028	1658	1419	21.8205	29.8427	30.2938	18.5511	20.3485	18.825
ENSG00000241255	28.3207	42.3971	67.1863	7.76457	8.82984	12.39	2.23431	2.49974e-05	0.000238126	AL136126.1	11	33237008	33237409	+	402	processed_pseudogene	ribosomal protein S24 (RPS24) pseudogene	-	37	36	68	6	10	13	2.48311	3.71202	5.88806	0.679007	0.769654	1.08154
ENSG00000101191	4326.18	4515.29	3881.99	3494.05	3173.44	3329.09	0.34838	2.50555e-05	0.00023855	DIDO1	20	62877738	62937952	-	13281	protein_coding	death inducer-obliterator 1 [Source:HGNC Symbol;Acc:HGNC:2680]	-	5652	3834	3929	2700	3594	3493	11.4813	11.9662	10.2977	9.24872	8.37277	8.79619
ENSG00000137936	4479.26	4760.25	4199.14	3479.82	3687.34	3560.69	0.324377	2.5294e-05	0.00024056	BCAR3	1	93561786	93847150	-	6866	protein_coding	BCAR3, NSP family adaptor protein [Source:HGNC Symbol;Acc:HGNC:973]	-	5852	4042	4250	2689	4176	3736	22.9943	24.4021	21.5464	17.8171	18.8182	18.1983
ENSG00000218336	1021.08	1117.63	1147.11	870.925	773.494	787.241	0.435297	2.58426e-05	0.000245246	TENM3	4	182143987	182803024	+	11983	protein_coding	teneurin transmembrane protein 3 [Source:HGNC Symbol;Acc:HGNC:29944]	-	1334	949	1161	673	876	826	3.00338	3.28273	3.37253	2.55504	2.26183	2.30537
ENSG00000118900	2963.72	3311.68	3095.51	2165.02	2506.79	2553.29	0.37326	2.59251e-05	0.000245763	UBN1	16	4846665	4882360	+	8551	protein_coding	ubinuclein 1 [Source:HGNC Symbol;Acc:HGNC:12506]	-	3872	2812	3133	1673	2839	2679	12.2163	13.6311	12.7536	8.90078	10.2724	10.4781
ENSG00000227473	214.319	295.602	302.338	84.1161	140.394	177.272	1.00209	2.59442e-05	0.000245812	TSSK5P	8	144141214	144143664	-	907	unitary_pseudogene	testis specific serine kinase 5, pseudogene [Source:HGNC Symbol;Acc:HGNC:31931]	-	280	251	306	65	159	186	8.32857	11.471	11.7437	3.26028	5.4239	6.85855
ENSG00000102096	923.867	892.694	982.106	619.871	735.525	674.778	0.460762	2.60961e-05	0.000246719	PIM2	X	48913182	48919024	-	2761	protein_coding	Pim-2 proto-oncogene, serine/threonine kinase [Source:HGNC Symbol;Acc:HGNC:8987]	-	1207	758	994	479	833	708	11.794	11.3799	12.5317	7.89256	9.3347	8.57617
ENSG00000103855	1230.8	1567.51	1598.64	1050.8	1075.47	1056.01	0.464358	2.62277e-05	0.00024783	CD276	15	73683966	73714518	+	5542	protein_coding	CD276 molecule [Source:HGNC Symbol;Acc:HGNC:19137]	-	1608	1331	1618	812	1218	1108	7.82779	9.9551	10.1625	6.66559	6.7999	6.68651
ENSG00000145040	148.492	89.5049	85.959	49.1756	44.1492	35.2638	1.34714	2.63591e-05	0.000248937	UCN2	3	48561727	48563773	-	1481	protein_coding	urocortin 2 [Source:HGNC Symbol;Acc:HGNC:18414]	-	194	76	87	38	50	37	3.534	2.12712	2.04481	1.16729	1.04457	0.835552
ENSG00000187068	2962.96	3281.06	3078.71	2589.48	2158.01	2450.36	0.373789	2.73535e-05	0.000257775	C3orf70	3	185078050	185153014	-	5901	protein_coding	chromosome 3 open reading frame 70 [Source:HGNC Symbol;Acc:HGNC:33731]	-	3871	2786	3116	2001	2444	2571	17.6977	19.5699	18.3807	15.4266	12.8144	14.5715
ENSG00000101198	29.8515	21.1985	17.7846	0	0	2.85923	4.51838	2.76473e-05	0.000259986	NKAIN4	20	63240784	63272694	-	2668	protein_coding	sodium/potassium transporting ATPase interacting 4 [Source:HGNC Symbol;Acc:HGNC:16191]	-	39	18	18	0	0	3	0.394365	0.279654	0.234842	0	0	0.0376064
ENSG00000269821	280.911	250.849	217.367	170.82	125.384	127.712	0.832182	2.78338e-05	0.000261459	KCNQ1OT1	11	2608328	2699994	-	91667	antisense	KCNQ1 opposite strand/antisense transcript 1 [Source:HGNC Symbol;Acc:HGNC:6295]	-	367	213	220	132	142	134	0.108012	0.0963165	0.0835409	0.0655103	0.0479289	0.0488898
ENSG00000101104	590.142	419.26	444.615	300.23	341.715	257.331	0.696292	2.82366e-05	0.000264617	PABPC1L	20	44910062	44959035	+	4984	protein_coding	poly(A) binding protein cytoplasmic 1 like [Source:HGNC Symbol;Acc:HGNC:15797]	-	771	356	450	232	387	270	4.17346	2.96078	3.14285	2.11767	2.40245	1.81181
ENSG00000127603	11305.3	12371.7	10349.7	9815.71	8049.28	8210.75	0.384279	2.83525e-05	0.000265479	MACF1	1	39081316	39487177	+	40739	protein_coding	microtubule-actin crosslinking factor 1 [Source:HGNC Symbol;Acc:HGNC:13664]	-	14770	10505	10475	7585	9116	8615	9.78115	10.6886	8.95021	8.47021	6.92334	7.07248
ENSG00000049449	2696.59	2907.73	3005.6	2320.31	2267.5	2248.31	0.332518	2.86219e-05	0.000267432	RCN1	11	32090904	32105755	+	4675	protein_coding	reticulocalbin 1 [Source:HGNC Symbol;Acc:HGNC:9934]	-	3523	2469	3042	1793	2568	2359	20.3306	21.8914	22.6499	17.4481	16.9955	16.8761
ENSG00000128342	1383.89	1176.52	1082.89	684.576	895.345	924.484	0.538941	2.90456e-05	0.000270815	LIF	22	30240447	30246851	-	3969	protein_coding	LIF, interleukin 6 family cytokine [Source:HGNC Symbol;Acc:HGNC:6596]	-	1808	999	1096	529	1014	970	12.2896	10.4332	9.61212	6.0635	7.90458	8.17367
ENSG00000182685	110.986	51.8186	62.2461	24.5878	24.7235	22.8738	1.65207	2.9348e-05	0.000273489	BRICD5	16	2209253	2211950	-	2083	protein_coding	BRICHOS domain containing 5 [Source:HGNC Symbol;Acc:HGNC:28309]	-	145	44	63	19	28	24	1.87801	0.875583	1.05279	0.414967	0.415902	0.385344
ENSG00000126243	557.229	598.27	600.725	438.698	377.917	407.917	0.52214	2.93772e-05	0.000273616	LRFN3	19	35935358	35945767	+	4044	protein_coding	leucine rich repeat and fibronectin type III domain containing 3 [Source:HGNC Symbol;Acc:HGNC:28370]	-	728	508	608	339	428	428	4.85668	5.20699	5.23338	3.81362	3.27457	3.53964
ENSG00000185262	1892.89	2062.15	2069.93	1290.21	1587.6	1614.51	0.4207	2.97947e-05	0.000277064	UBALD2	17	76265202	76271299	+	1797	protein_coding	UBA like domain containing 2 [Source:HGNC Symbol;Acc:HGNC:28438]	-	2473	1751	2095	997	1798	1694	37.1275	40.3898	40.5813	25.2404	30.9573	31.5277
ENSG00000165494	2344.49	2377.77	2157.87	1963.14	1591.14	1647.87	0.405303	2.98567e-05	0.000277493	PCF11	11	83156988	83187451	+	9951	protein_coding	PCF11, cleavage and polyadenylation factor subunit [Source:HGNC Symbol;Acc:HGNC:30097]	-	3063	2019	2184	1517	1802	1729	8.30424	8.41015	7.63969	6.93534	5.60286	5.81105
ENSG00000125875	1785.73	1957.33	1737.95	1520.56	1334.19	1313.34	0.39611	3.02711e-05	0.000280899	TBC1D20	20	435480	462553	-	5831	protein_coding	TBC1 domain family member 20 [Source:HGNC Symbol;Acc:HGNC:16133]	-	2333	1662	1759	1175	1511	1378	10.7942	11.8147	10.5006	9.16735	8.01758	7.90374
ENSG00000177606	8294.13	7430.08	6920.19	5301.9	6305.39	5906.21	0.370438	3.0335e-05	0.000281344	JUN	1	58780788	58784327	-	3540	protein_coding	Jun proto-oncogene, AP-1 transcription factor subunit [Source:HGNC Symbol;Acc:HGNC:6204]	TF_bZIP	10836	6309	7004	4097	7141	6197	82.582	73.8739	68.8704	52.6516	62.4134	58.547
ENSG00000171368	64.2956	48.2855	86.947	20.7055	15.8937	25.7331	1.6845	3.0506e-05	0.000282781	TPPP	5	659862	693395	-	6022	protein_coding	tubulin polymerization promoting protein [Source:HGNC Symbol;Acc:HGNC:24164]	-	84	41	88	16	18	27	0.376321	0.282213	0.508665	0.120873	0.0924812	0.149951
ENSG00000168807	4979.85	5828.42	5087.39	4476.27	3975.19	3920	0.361745	3.05853e-05	0.000283216	SNTB2	16	69187129	69309052	+	9875	protein_coding	syntrophin beta 2 [Source:HGNC Symbol;Acc:HGNC:11169]	-	6506	4949	5149	3459	4502	4113	17.7745	20.7737	18.1499	15.9354	14.1056	13.9299
ENSG00000167676	81.1349	109.526	142.277	41.411	52.096	42.8884	1.2776	3.09045e-05	0.000285419	PLIN4	19	4502180	4518465	-	6502	protein_coding	perilipin 4 [Source:HGNC Symbol;Acc:HGNC:29393]	-	106	93	144	32	59	45	0.439824	0.592884	0.770913	0.223899	0.280755	0.231469
ENSG00000204186	861.867	850.296	788.451	641.871	521.843	621.406	0.489284	3.09781e-05	0.000285917	ZDBF2	2	206274663	206314438	+	10912	protein_coding	zinc finger DBF-type containing 2 [Source:HGNC Symbol;Acc:HGNC:29313]	-	1126	722	798	496	591	652	2.7839	2.74263	2.54559	2.06788	1.67573	1.99834
ENSG00000198455	655.203	673.642	651.114	447.757	482.992	486.069	0.480469	3.10397e-05	0.000286217	ZXDB	X	57591652	57597545	+	5894	protein_coding	zinc finger X-linked duplicated B [Source:HGNC Symbol;Acc:HGNC:13199]	zf-C2H2	856	572	659	346	547	510	3.91817	4.02272	3.89193	2.67064	2.87143	2.89392
ENSG00000124831	3782.72	3893.46	3710.07	3164.06	3095.74	2951.68	0.30599	3.11243e-05	0.000286847	LRRFIP1	2	237627576	237813682	+	11901	protein_coding	LRR binding FLII interacting protein 1 [Source:HGNC Symbol;Acc:HGNC:6702]	-	4942	3306	3755	2445	3506	3097	11.2031	11.5147	10.9829	9.3464	9.11486	8.70331
ENSG00000071564	5546.26	5572.86	5512.24	4036.28	4746.92	4478.5	0.325774	3.12313e-05	0.000287492	TCF3	19	1609290	1652605	-	6080	protein_coding	transcription factor 3 [Source:HGNC Symbol;Acc:HGNC:11633]	bHLH	7246	4732	5579	3119	5376	4699	32.1525	32.2608	31.9405	23.3378	27.3576	25.8481
ENSG00000152784	1315.76	1499.21	1598.64	992.57	1155.83	1104.62	0.437221	3.12681e-05	0.000287568	PRDM8	4	80183879	80204329	+	4588	protein_coding	PR/SET domain 8 [Source:HGNC Symbol;Acc:HGNC:13993]	zf-C2H2	1719	1273	1618	767	1309	1159	10.1082	11.5011	12.2757	7.60538	8.82751	8.44864
ENSG00000154764	137.776	168.411	137.337	82.822	75.9366	40.0292	1.16371	3.15959e-05	0.000290127	WNT7A	3	13816258	13880121	-	4579	protein_coding	Wnt family member 7A [Source:HGNC Symbol;Acc:HGNC:12786]	-	180	143	139	64	86	42	1.06053	1.29449	1.05666	0.635855	0.581098	0.306765
ENSG00000272977	54.3451	75.3725	51.3778	24.5878	13.2448	17.1554	1.73832	3.1782e-05	0.000291379	AL008721.2	22	25476218	25479971	+	3754	sense_intronic	novel transcript	-	71	64	52	19	15	18	0.510251	0.706675	0.482168	0.230255	0.123629	0.160363
ENSG00000161243	561.821	594.736	560.215	408.934	401.758	400.292	0.503078	3.23185e-05	0.000295545	FBXO27	19	38990714	39032785	-	2833	protein_coding	F-box protein 27 [Source:HGNC Symbol;Acc:HGNC:18753]	-	734	505	567	316	455	420	6.98987	7.38888	6.96668	5.07445	4.9692	4.95826
ENSG00000158805	1113.69	1032.84	896.147	744.104	767.313	683.355	0.472404	3.25421e-05	0.000297262	ZNF276	16	89720400	89740903	+	7427	protein_coding	zinc finger protein 276 [Source:HGNC Symbol;Acc:HGNC:23330]	zf-C2H2	1455	877	907	575	869	717	5.2853	4.89463	4.25092	3.52211	3.62016	3.22873
ENSG00000123999	52.8142	35.3309	52.3658	7.76457	15.0107	11.4369	2.01839	3.25931e-05	0.000297573	INHA	2	219569162	219575713	+	1753	protein_coding	inhibin subunit alpha [Source:HGNC Symbol;Acc:HGNC:6065]	-	69	30	53	6	17	12	1.06191	0.709371	1.05241	0.155711	0.300047	0.228942
ENSG00000151748	2590.19	2721.66	2635.09	2209.02	1958.46	2116.78	0.339352	3.27603e-05	0.000298634	SAV1	14	50632058	50668331	-	5630	protein_coding	salvador family WW domain containing protein 1 [Source:HGNC Symbol;Acc:HGNC:17795]	-	3384	2311	2667	1707	2218	2221	16.2159	17.0147	16.4894	13.7935	12.1892	13.1937
ENSG00000171163	1017.25	923.314	959.381	705.281	754.068	694.792	0.429446	3.31176e-05	0.000301578	ZNF692	1	248850006	248859144	-	3929	protein_coding	zinc finger protein 692 [Source:HGNC Symbol;Acc:HGNC:26049]	zf-C2H2	1329	784	971	545	854	729	9.12563	8.27119	8.60254	6.31049	6.72508	6.20543
ENSG00000197256	4811.45	5221.9	5094.3	4032.4	4218.9	4040.09	0.298873	3.33062e-05	0.000302825	KANK2	19	11164267	11197791	-	7638	protein_coding	KN motif and ankyrin repeat domains 2 [Source:HGNC Symbol;Acc:HGNC:29300]	-	6286	4434	5156	3116	4778	4239	22.2031	24.063	23.4976	18.5595	19.3548	18.5614
ENSG00000163346	1375.47	1476.83	1569	841.161	1173.49	1110.33	0.496896	3.33263e-05	0.00030285	PBXIP1	1	154944076	154956123	-	3851	protein_coding	PBX homeobox interacting protein 1 [Source:HGNC Symbol;Acc:HGNC:21199]	-	1797	1254	1588	650	1329	1165	12.5891	13.4976	14.3538	7.67872	10.6776	10.1176
ENSG00000171316	862.633	990.442	885.278	711.752	635.748	649.045	0.456169	3.34451e-05	0.000303302	CHD7	8	60678778	60868028	+	16982	protein_coding	chromodomain helicase DNA binding protein 7 [Source:HGNC Symbol;Acc:HGNC:20626]	-	1127	841	896	550	720	681	1.79042	2.05277	1.83658	1.47341	1.31179	1.34117
ENSG00000182272	516.661	472.256	433.747	238.113	347.013	314.515	0.655631	3.38843e-05	0.000307127	B4GALNT4	11	369796	382116	+	3761	protein_coding	beta-1,4-N-acetyl-galactosaminyltransferase 4 [Source:HGNC Symbol;Acc:HGNC:26315]	-	675	401	439	184	393	330	4.84195	4.41952	4.06304	2.22568	3.23304	2.93452
ENSG00000163703	436.292	482.855	445.603	315.759	305.512	304.984	0.558337	3.39543e-05	0.000307365	CRELD1	3	9933822	9945413	+	3778	protein_coding	cysteine rich with EGF like domains 1 [Source:HGNC Symbol;Acc:HGNC:14630]	-	570	410	451	244	346	320	4.07036	4.49838	4.15532	2.93817	2.83358	2.83279
ENSG00000106404	394.193	416.904	371.501	185.055	306.395	198.24	0.770258	3.40063e-05	0.000307598	CLDN15	7	101232092	101238820	-	2893	protein_coding	claudin 15 [Source:HGNC Symbol;Acc:HGNC:2036]	-	515	354	376	143	347	208	4.80262	5.07211	4.52407	2.24873	3.7111	2.40459
ENSG00000162337	3810.28	4793.22	4994.51	3315.47	3410.08	3536.86	0.405097	3.42515e-05	0.000309607	LRP5	11	68312609	68449275	+	6164	protein_coding	LDL receptor related protein 5 [Source:HGNC Symbol;Acc:HGNC:6697]	-	4978	4070	5055	2562	3862	3711	21.7877	27.3694	28.5462	18.9089	19.3852	20.1352
ENSG00000243753	75.0115	48.2855	43.4735	20.7055	10.5958	15.2492	1.87246	3.47911e-05	0.000313888	HLA-L	6	30259584	30293014	+	5505	transcribed_unprocessed_pseudogene	major histocompatibility complex, class I, L (pseudogene) [Source:HGNC Symbol;Acc:HGNC:4970]	-	98	41	44	16	12	16	0.480273	0.308717	0.278218	0.132224	0.0674444	0.0972051
ENSG00000163625	1901.31	2211.71	1858.49	1598.21	1378.34	1524.92	0.407873	3.50989e-05	0.00031634	WDFY3	4	84669610	84966391	-	16856	protein_coding	WD repeat and FYVE domain containing 3 [Source:HGNC Symbol;Acc:HGNC:20751]	-	2484	1878	1881	1235	1561	1600	3.97573	4.61822	3.8844	3.3332	2.8653	3.17462
ENSG00000109220	1048.63	1124.7	1011.75	771.28	849.43	733.868	0.43417	3.53193e-05	0.000317838	CHIC2	4	54009789	54064690	-	1318	protein_coding	cysteine rich hydrophobic domain 2 [Source:HGNC Symbol;Acc:HGNC:1935]	-	1370	955	1024	596	962	770	28.043	30.0346	27.0442	20.5722	22.583	19.539
ENSG00000172183	705.721	615.935	734.109	319.641	511.247	475.585	0.648931	3.55884e-05	0.000320053	ISG20	15	88636153	88656483	+	7363	protein_coding	interferon stimulated exonuclease gene 20 [Source:HGNC Symbol;Acc:HGNC:6130]	-	922	523	743	247	579	499	3.37828	2.94429	3.51256	1.52613	2.43302	2.26659
ENSG00000079819	3550.04	3853.42	3489.74	3043.71	2818.48	2834.45	0.325095	3.5602e-05	0.000320053	EPB41L2	6	130839347	131063322	-	10320	protein_coding	erythrocyte membrane protein band 4.1 like 2 [Source:HGNC Symbol;Acc:HGNC:3379]	-	4638	3272	3532	2352	3192	2974	12.1247	13.1422	11.9133	10.3683	9.56985	9.63802
ENSG00000259518	48.2217	30.6201	49.4017	5.17638	11.4788	11.4369	2.16367	3.65526e-05	0.000327928	LINC01583	15	82088594	82097694	+	2568	lincRNA	long intergenic non-protein coding RNA 1583 [Source:HGNC Symbol;Acc:HGNC:51425]	-	63	26	50	4	13	12	0.661859	0.419674	0.677742	0.0708621	0.156628	0.156283
ENSG00000134324	2368.22	2176.38	2125.26	1753.5	1618.51	1819.42	0.362709	3.70343e-05	0.000331581	LPIN1	2	11677595	11827409	+	11861	protein_coding	lipin 1 [Source:HGNC Symbol;Acc:HGNC:13345]	-	3094	1848	2151	1355	1833	1909	7.0375	6.45825	6.31261	5.19717	4.78149	5.38284
ENSG00000100354	1853.86	1891.38	1633.22	1453.27	1340.37	1323.82	0.386495	3.70705e-05	0.000331581	TNRC6B	22	40044817	40335808	+	19998	protein_coding	trinucleotide repeat containing 6B [Source:HGNC Symbol;Acc:HGNC:29190]	-	2422	1606	1653	1123	1518	1389	3.26744	3.32884	2.87724	2.55471	2.34859	2.32296
ENSG00000167619	749.35	664.22	538.479	381.758	464.449	445.086	0.5946	3.757e-05	0.000335855	TMEM145	19	42313325	42325062	+	2640	protein_coding	transmembrane protein 145 [Source:HGNC Symbol;Acc:HGNC:26912]	-	979	564	545	295	526	467	10.0046	8.85542	7.18592	5.08355	6.16458	5.91615
ENSG00000232098	1396.13	1322.55	1213.31	1022.33	1018.96	913.047	0.413771	3.77959e-05	0.000337531	AC012313.1	19	58404238	58408484	-	3417	lincRNA	novel transcript	-	1824	1123	1228	790	1154	958	14.4012	13.6229	12.5096	10.5179	10.4492	9.37664
ENSG00000015520	12.2468	8.24387	18.7726	0	0	0	6.11496	3.78673e-05	0.000337737	NPC1L1	7	44512535	44541315	-	5252	protein_coding	NPC1 like intracellular cholesterol transporter 1 [Source:HGNC Symbol;Acc:HGNC:7898]	-	16	7	19	0	0	0	0.0821892	0.0552468	0.125927	0	0	0
ENSG00000162522	1299.69	1329.62	1204.41	795.868	1046.34	936.874	0.460805	3.78767e-05	0.000337737	KIAA1522	1	32741885	32774970	+	5965	protein_coding	KIAA1522 [Source:HGNC Symbol;Acc:HGNC:29301]	-	1698	1129	1219	615	1185	983	7.67975	7.84544	7.11349	4.69044	6.14652	5.5115
ENSG00000072786	1954.89	2032.7	1875.29	1502.44	1599.08	1502.05	0.347898	3.86791e-05	0.000344717	STK10	5	172042073	172188386	-	9083	protein_coding	serine/threonine kinase 10 [Source:HGNC Symbol;Acc:HGNC:11388]	-	2554	1726	1898	1161	1811	1576	7.58597	7.87672	7.27372	5.81503	6.16894	5.80301
ENSG00000133138	862.633	855.007	822.044	649.635	574.822	642.373	0.446018	3.87642e-05	0.0003453	TBC1D8B	X	106802680	106876145	+	9503	protein_coding	TBC1 domain family member 8B [Source:HGNC Symbol;Acc:HGNC:24715]	-	1127	726	832	502	651	674	3.19951	3.16672	3.04756	2.40321	2.11954	2.37206
ENSG00000065308	3126.76	3428.27	3227.91	2575.25	2653.37	2636.21	0.313887	3.88152e-05	0.000345579	TRAM2	6	52497402	52576915	-	6908	protein_coding	translocation associated membrane protein 2 [Source:HGNC Symbol;Acc:HGNC:16855]	-	4085	2911	3267	1990	3005	2766	15.9536	17.4672	16.4621	13.1054	13.459	13.3914
ENSG00000182095	8330.11	9473.39	8515.86	5285.08	7235.17	7009.87	0.429567	3.91343e-05	0.000347891	TNRC18	7	5306790	5425414	-	12572	protein_coding	trinucleotide repeat containing 18 [Source:HGNC Symbol;Acc:HGNC:11962]	-	10883	8044	8619	4084	8194	7355	23.3541	26.5217	23.8639	14.7785	20.1657	19.5661
ENSG00000174007	393.428	436.925	372.489	258.819	264.012	271.627	0.595855	3.95471e-05	0.000350851	CEP19	3	196706277	196712293	-	2201	protein_coding	centrosomal protein 19 [Source:HGNC Symbol;Acc:HGNC:28209]	-	514	371	377	200	299	285	6.30032	6.98695	5.96226	4.13389	4.20313	4.33063
ENSG00000161914	296.984	281.469	239.104	169.526	164.235	162.976	0.721116	3.97333e-05	0.000352325	ZNF653	19	11483427	11505923	-	3301	protein_coding	zinc finger protein 653 [Source:HGNC Symbol;Acc:HGNC:25196]	zf-C2H2	388	239	242	131	186	171	3.17107	3.00114	2.55188	1.8054	1.74337	1.73252
ENSG00000173894	244.936	253.205	224.284	128.115	148.341	150.586	0.753339	3.99738e-05	0.0003541	CBX2	17	79778132	79787983	+	5687	protein_coding	chromobox 2 [Source:HGNC Symbol;Acc:HGNC:1552]	-	320	215	227	99	168	158	1.51805	1.56707	1.38942	0.791956	0.914003	0.929181
ENSG00000262580	76.5424	74.1948	80.0308	16.8232	35.3193	29.5454	1.47484	4.00404e-05	0.000354511	AC087741.1	17	80200673	80205949	-	5122	antisense	novel transcript, antisense to CARD14	-	100	63	81	13	40	31	0.52672	0.509841	0.550472	0.115466	0.241625	0.202418
ENSG00000104611	1111.4	1304.89	1356.57	973.159	853.845	945.451	0.44435	4.10571e-05	0.000362599	SH2D4A	8	19313617	19396218	+	4148	protein_coding	SH2 domain containing 4A [Source:HGNC Symbol;Acc:HGNC:26102]	-	1452	1108	1373	752	967	992	9.44382	11.0722	11.5218	8.24761	7.21289	7.99833
ENSG00000166025	2829.01	3224.53	3123.18	2467.84	2414.96	2407.47	0.331327	4.22802e-05	0.000372651	AMOTL1	11	94706431	94876753	+	10035	protein_coding	angiomotin like 1 [Source:HGNC Symbol;Acc:HGNC:17811]	-	3696	2738	3161	1907	2735	2526	9.93652	11.3097	10.9647	8.64534	8.4326	8.41865
ENSG00000117114	1987.81	2340.08	2223.08	1785.85	1490.48	1686.94	0.400734	4.24545e-05	0.000374	ADGRL2	1	81306160	81992436	+	7754	protein_coding	adhesion G protein-coupled receptor L2 [Source:HGNC Symbol;Acc:HGNC:18582]	-	2597	1987	2250	1380	1688	1770	9.03578	10.622	10.1006	8.09659	6.73548	7.63438
ENSG00000108813	196.714	163.7	176.858	91.8807	101.543	101.026	0.867807	4.28823e-05	0.000377104	DLX4	17	49968970	49974959	+	3644	protein_coding	distal-less homeobox 4 [Source:HGNC Symbol;Acc:HGNC:2917]	Homeobox	257	139	179	71	115	106	1.90272	1.58114	1.70987	0.886398	0.97643	0.972868
ENSG00000198728	1449.71	1343.75	1480.07	1013.28	1098.43	1148.46	0.389709	4.28927e-05	0.000377104	LDB1	10	102107560	102120453	-	2790	protein_coding	LIM domain binding 1 [Source:HGNC Symbol;Acc:HGNC:6532]	-	1894	1141	1498	783	1244	1205	18.3145	16.9518	18.6895	12.7675	13.7955	14.4447
ENSG00000196517	972.088	829.098	748.93	489.168	601.312	647.139	0.551724	4.29634e-05	0.000377536	SLC6A9	1	43991500	44031467	-	5159	protein_coding	solute carrier family 6 member 9 [Source:HGNC Symbol;Acc:HGNC:11056]	-	1270	704	758	378	681	679	6.64137	5.65641	5.11438	3.33331	4.08417	4.40181
ENSG00000267530	169.924	150.745	118.564	72.4693	75.0536	71.4807	1.006	4.33852e-05	0.000380332	LINC01836	19	782755	785080	+	870	lincRNA	long intergenic non-protein coding RNA 1836 [Source:HGNC Symbol;Acc:HGNC:52652]	-	222	128	120	56	85	75	6.8842	6.09852	4.80122	2.92831	3.02288	2.88316
ENSG00000139112	544.982	509.942	569.108	276.936	398.226	383.137	0.611994	4.33997e-05	0.000380332	GABARAPL1	12	10212458	10223130	+	4086	protein_coding	GABA type A receptor associated protein like 1 [Source:HGNC Symbol;Acc:HGNC:4068]	-	712	433	576	214	451	402	4.70112	4.39262	4.90697	2.38267	3.41507	3.29044
ENSG00000110328	1573.71	1420.3	1527.5	1118.1	1148.76	1218.03	0.37602	4.36893e-05	0.000382576	GALNT18	11	11270876	11622005	-	3627	protein_coding	polypeptide N-acetylgalactosaminyltransferase 18 [Source:HGNC Symbol;Acc:HGNC:30488]	-	2056	1206	1546	864	1301	1278	15.2931	13.7827	14.8372	10.8371	11.0982	11.7845
ENSG00000176994	2274.07	2522.62	2640.03	2030.43	1795.11	1939.51	0.367601	4.39569e-05	0.000384727	SMCR8	17	18315310	18328055	+	8279	protein_coding	Smith-Magenis syndrome chromosome region, candidate 8 [Source:HGNC Symbol;Acc:HGNC:17921]	-	2971	2142	2672	1569	2033	2035	9.68154	10.7245	11.2344	8.62172	7.59768	8.22078
ENSG00000203721	31.3824	42.3971	59.282	5.17638	14.1277	9.53076	2.16612	4.39959e-05	0.000384777	LINC00862	1	200253419	200400705	-	3174	lincRNA	long intergenic non-protein coding RNA 862 [Source:HGNC Symbol;Acc:HGNC:21901]	-	41	36	60	4	16	10	0.348495	0.470143	0.658012	0.0573326	0.155968	0.105371
ENSG00000088367	2441.7	2492	2338.68	1793.61	1977	1979.54	0.337487	4.42889e-05	0.000387054	EPB41L1	20	36091504	36232799	+	9674	protein_coding	erythrocyte membrane protein band 4.1 like 1 [Source:HGNC Symbol;Acc:HGNC:3378]	-	3190	2116	2367	1386	2239	2077	8.89619	9.06658	8.5169	6.51787	7.16094	7.18054
ENSG00000103404	825.892	933.913	915.907	692.34	631.333	645.232	0.442615	4.45588e-05	0.000389026	USP31	16	23061406	23149270	-	12017	protein_coding	ubiquitin specific peptidase 31 [Source:HGNC Symbol;Acc:HGNC:20060]	-	1079	793	927	535	715	677	2.4224	2.73534	2.68518	2.02538	1.84091	1.88417
ENSG00000047644	2653.72	3156.23	3016.47	2381.13	2233.95	2276.9	0.356371	4.46049e-05	0.000389235	WWC3	X	10015562	10144478	+	7114	protein_coding	WWC family member 3 [Source:HGNC Symbol;Acc:HGNC:29237]	-	3467	2680	3053	1840	2530	2389	13.148	15.6155	14.9383	11.7666	11.0034	11.2313
ENSG00000105204	216.615	219.051	210.451	104.822	143.043	118.181	0.812076	4.47373e-05	0.000390196	DYRK1B	19	39825350	39834201	-	3192	protein_coding	dual specificity tyrosine phosphorylation regulated kinase 1B [Source:HGNC Symbol;Acc:HGNC:3092]	-	283	186	213	81	162	124	2.3919	2.41537	2.32277	1.15444	1.57027	1.29923
ENSG00000111885	2277.9	2782.9	2719.07	2067.96	1910.78	1984.3	0.383098	4.52644e-05	0.000394402	MAN1A1	6	119177209	119349761	-	5014	protein_coding	mannosidase alpha class 1A member 1 [Source:HGNC Symbol;Acc:HGNC:6821]	-	2976	2363	2752	1598	2164	2082	16.0128	19.535	19.1053	14.4991	13.3535	13.8875
ENSG00000126500	57.4068	74.1948	73.1145	19.4114	22.9576	28.5923	1.5144	4.55907e-05	0.000397048	FLRT1	11	64103188	64119173	+	3949	protein_coding	fibronectin leucine rich transmembrane protein 1 [Source:HGNC Symbol;Acc:HGNC:3760]	-	75	63	74	15	26	30	0.512382	0.661283	0.65228	0.172804	0.203708	0.254074
ENSG00000106479	233.454	259.093	229.224	129.409	138.628	158.211	0.754541	4.58095e-05	0.000398562	ZNF862	7	149838367	149867479	+	8430	protein_coding	zinc finger protein 862 [Source:HGNC Symbol;Acc:HGNC:34519]	-	305	220	232	100	157	166	0.976095	1.08176	0.957966	0.539661	0.576227	0.658578
ENSG00000130844	1013.42	862.073	901.087	706.576	693.142	632.842	0.453042	4.58653e-05	0.000398847	ZNF331	19	53519527	53580269	+	8926	protein_coding	zinc finger protein 331 [Source:HGNC Symbol;Acc:HGNC:15489]	zf-C2H2	1324	732	912	546	785	664	4.00176	3.39929	3.55654	2.78282	2.72104	2.48793
ENSG00000108861	5748.33	5496.31	5424.31	4486.63	4600.34	4634.81	0.280736	4.62349e-05	0.000401464	DUSP3	17	43766121	43778988	-	5012	protein_coding	dual specificity phosphatase 3 [Source:HGNC Symbol;Acc:HGNC:3069]	-	7510	4667	5490	3467	5210	4863	40.4249	38.5976	38.1286	31.4696	32.1624	32.4504
ENSG00000110395	3882.23	4339.81	3723.9	3397	2883.82	2996.47	0.365285	4.70191e-05	0.000407267	CBL	11	119206276	119313926	+	11740	protein_coding	Cbl proto-oncogene [Source:HGNC Symbol;Acc:HGNC:1541]	-	5072	3685	3769	2625	3266	3144	11.6555	13.0108	11.175	10.1721	8.60736	8.95656
ENSG00000167291	2857.33	2665.13	2754.64	1857.03	2270.15	2242.59	0.376586	4.73404e-05	0.000409848	TBC1D16	17	79932343	80035848	-	11555	protein_coding	TBC1 domain family member 16 [Source:HGNC Symbol;Acc:HGNC:28356]	-	3733	2263	2788	1435	2571	2353	8.71581	8.11799	8.39871	5.64977	6.88421	6.81049
ENSG00000278330	42.8637	38.864	39.5214	11.6468	7.06387	10.4838	2.07426	4.73637e-05	0.000409848	AC018529.2	18	77112602	77115726	+	3125	antisense	novel transcript, antisense to MBP	-	56	33	40	9	8	11	0.483457	0.437722	0.445553	0.131021	0.0792067	0.117725
ENSG00000246922	55.8759	56.5294	30.6291	15.5291	11.4788	9.53076	1.9873	4.81405e-05	0.000415955	UBAP1L	15	65092770	65115197	-	8536	protein_coding	ubiquitin associated protein 1 like [Source:HGNC Symbol;Acc:HGNC:40028]	-	73	48	31	12	13	10	0.230722	0.233088	0.126414	0.0639552	0.0471206	0.0391807
ENSG00000171456	4117.98	3911.13	3855.31	3167.94	3192.87	3315.75	0.296661	4.8746e-05	0.000420346	ASXL1	20	32358330	32439319	+	13676	protein_coding	ASXL transcriptional regulator 1 [Source:HGNC Symbol;Acc:HGNC:18318]	-	5380	3321	3902	2448	3616	3479	10.6131	10.0657	9.93157	8.14331	8.18071	8.50789
ENSG00000253882	56.6414	60.0625	80.0308	11.6468	19.4256	29.5454	1.67525	4.87684e-05	0.000420346	AC099548.2	7	143761790	143836933	-	3625	transcribed_unprocessed_pseudogene	family with sequence similarity 115, member C pseudogene [Source:NCBI gene;Acc:154761]	-	74	51	81	9	22	31	0.550736	0.583171	0.777798	0.112949	0.187774	0.286009
ENSG00000099814	3153.55	3311.68	2925.57	2198.67	2581.84	2526.6	0.360425	5.04793e-05	0.000433392	CEP170B	14	104865280	104896770	+	7199	protein_coding	centrosomal protein 170B [Source:HGNC Symbol;Acc:HGNC:20362]	-	4120	2812	2961	1699	2924	2651	15.4399	16.1911	14.3171	10.7367	12.5669	12.3158
ENSG00000109436	1149.67	1336.68	1313.1	1017.16	922.718	908.281	0.415853	5.09307e-05	0.00043684	TBC1D9	4	140620765	140756120	-	5603	protein_coding	TBC1 domain family member 9 [Source:HGNC Symbol;Acc:HGNC:21710]	-	1502	1135	1329	786	1045	953	7.23218	8.39671	8.25646	6.38191	5.77055	5.68851
ENSG00000159216	4321.58	3924.08	3153.8	3122.65	2642.77	2591.41	0.449154	5.18177e-05	0.000443365	RUNX1	21	34787801	36004667	-	15574	protein_coding	runt related transcription factor 1 [Source:HGNC Symbol;Acc:HGNC:10471]	Runt	5646	3332	3192	2413	2993	2719	9.78048	8.86827	7.13432	7.04865	5.94605	5.83896
ENSG00000118263	68.1227	74.1948	62.2461	25.8819	15.0107	29.5454	1.54721	5.27906e-05	0.00045125	KLF7	2	207074137	207167267	-	9262	protein_coding	Kruppel like factor 7 [Source:HGNC Symbol;Acc:HGNC:6350]	zf-C2H2	89	63	63	20	17	31	0.259242	0.281948	0.236769	0.0982368	0.0567892	0.11194
ENSG00000280832	319.947	301.49	344.824	214.82	208.384	199.193	0.636848	5.45702e-05	0.000465105	GSEC	11	126340889	126355587	-	3723	antisense	G-quadruplex forming sequence containing lncRNA [Source:HGNC Symbol;Acc:HGNC:48645]	-	418	256	349	166	236	209	3.02903	2.85024	3.26304	2.02845	1.96129	1.8775
ENSG00000278129	932.286	1004.57	907.015	738.928	704.621	684.309	0.418681	5.4598e-05	0.000465115	ZNF8	19	58278951	58302805	+	9128	protein_coding	zinc finger protein 8 [Source:HGNC Symbol;Acc:HGNC:13154]	-	1218	853	918	571	798	718	3.59991	3.87353	3.50071	2.84583	2.70489	2.63072
ENSG00000106638	2643.77	2994.88	3034.25	1907.5	2346.09	2328.36	0.395841	5.46872e-05	0.000465424	TBL2	7	73567533	73578791	-	6466	protein_coding	transducin beta like 2 [Source:HGNC Symbol;Acc:HGNC:11586]	-	3454	2543	3071	1474	2657	2443	14.4114	16.3021	16.5323	10.3708	12.7139	12.6361
ENSG00000277778	532.735	521.719	471.292	380.464	354.959	297.36	0.56648	5.47748e-05	0.000465944	PGM5P2	9	41006999	41074617	-	1980	transcribed_unprocessed_pseudogene	phosphoglucomutase 5 pseudogene 2 [Source:HGNC Symbol;Acc:HGNC:18965]	-	696	443	477	294	402	312	9.48339	9.27412	8.38577	6.75509	6.28178	5.27007
ENSG00000204248	55.1105	48.2855	65.2102	11.6468	24.7235	11.4369	1.79714	5.50068e-05	0.000467465	COL11A2	6	33162681	33192499	-	6740	protein_coding	collagen type XI alpha 2 chain [Source:HGNC Symbol;Acc:HGNC:2187]	-	72	41	66	9	28	12	0.288199	0.252149	0.340858	0.0607479	0.128535	0.0595454
ENSG00000006459	378.885	445.169	447.579	324.818	220.746	259.237	0.665277	5.52508e-05	0.000469084	KDM7A	7	140084746	140177035	-	9430	protein_coding	lysine demethylase 7A [Source:HGNC Symbol;Acc:HGNC:22224]	-	495	378	453	251	250	272	1.41616	1.66155	1.67215	1.21091	0.820257	0.964681
ENSG00000141526	26022.1	25544.2	28170.8	9930.88	17021.3	15616.1	0.905365	5.5639e-05	0.000471924	SLC16A3	17	82228397	82261129	+	8995	protein_coding	solute carrier family 16 member 3 [Source:HGNC Symbol;Acc:HGNC:10924]	-	33997	21690	28512	7674	19277	16385	101.967	99.9522	110.336	38.8123	66.3071	60.9217
ENSG00000184349	355.922	422.793	418.926	271.76	258.714	262.096	0.593906	5.60146e-05	0.000474651	EFNA5	5	107376889	107670895	-	5703	protein_coding	ephrin A5 [Source:HGNC Symbol;Acc:HGNC:3225]	-	465	359	424	210	293	275	2.19973	2.60931	2.58793	1.67519	1.58959	1.61271
ENSG00000122035	3039.5	3394.12	2939.4	2193.49	2652.48	2372.21	0.37515	5.60478e-05	0.000474703	RASL11A	13	27270327	27273690	+	1624	protein_coding	RAS like family 11 member A [Source:HGNC Symbol;Acc:HGNC:23802]	-	3971	2882	2975	1695	3004	2489	65.968	73.56	63.7662	47.4824	57.2316	51.2584
ENSG00000149679	926.163	986.909	1017.67	744.104	722.281	742.446	0.407462	5.6409e-05	0.000476844	CABLES2	20	62388632	62407285	-	3785	protein_coding	Cdk5 and Abl enzyme substrate 2 [Source:HGNC Symbol;Acc:HGNC:16143]	-	1210	838	1030	575	818	779	8.6246	9.17724	9.47242	6.91116	6.68666	6.88332
ENSG00000010818	2040.62	2068.03	1913.82	1587.85	1480.76	1658.35	0.349741	5.66414e-05	0.000478577	HIVEP2	6	142751467	142956698	-	10682	protein_coding	human immunodeficiency virus type I enhancer binding protein 2 [Source:HGNC Symbol;Acc:HGNC:4921]	zf-C2H2	2666	1756	1937	1227	1677	1740	6.73329	6.81406	6.31199	5.22566	4.85738	5.44783
ENSG00000163812	3385.47	3251.62	3424.53	2810.77	2610.1	2740.09	0.302929	5.77551e-05	0.000487519	ZDHHC3	3	44915257	44976185	-	7609	protein_coding	zinc finger DHHC-type containing 3 [Source:HGNC Symbol;Acc:HGNC:18470]	-	4423	2761	3466	2172	2956	2875	15.6823	15.0409	15.8559	12.9862	12.0198	12.6368
ENSG00000023287	1346.38	1538.07	1405.97	1185.39	923.601	1061.73	0.437828	5.80627e-05	0.000489644	RB1CC1	8	52622456	52745843	-	7615	protein_coding	RB1 inducible coiled-coil 1 [Source:HGNC Symbol;Acc:HGNC:15574]	-	1759	1306	1423	916	1046	1114	6.23183	7.10898	6.50466	5.47236	4.24995	4.89262
ENSG00000156273	1817.88	1808.94	1853.55	1516.68	1441.91	1360.04	0.344837	5.83775e-05	0.000491591	BACH1	21	29194071	29630751	+	7717	protein_coding	BTB domain and CNC homolog 1 [Source:HGNC Symbol;Acc:HGNC:935]	TF_bZIP	2375	1536	1876	1172	1633	1427	8.303	8.25043	8.46202	6.9092	6.54726	6.18446
ENSG00000244879	760.831	551.162	483.149	439.992	364.672	288.782	0.721756	5.84848e-05	0.000492155	GABPB1-AS1	15	50354959	50372202	+	17179	antisense	GABPB1 antisense RNA 1 [Source:HGNC Symbol;Acc:HGNC:44157]	-	994	468	489	340	413	303	1.56102	1.12923	0.990833	0.900388	0.74383	0.58989
ENSG00000091844	277.083	305.023	362.608	213.526	190.724	181.084	0.69256	5.85005e-05	0.000492155	RGS17	6	153004459	153131249	-	7899	protein_coding	regulator of G protein signaling 17 [Source:HGNC Symbol;Acc:HGNC:14088]	-	362	259	367	165	216	190	1.23639	1.35913	1.61727	0.9503	0.846064	0.804467
ENSG00000131773	1295.1	1628.75	1641.12	1133.63	1036.62	1181.81	0.444333	5.86755e-05	0.000493391	KHDRBS3	8	135457457	135656722	+	8645	protein_coding	KH RNA binding domain containing, signal transduction associated 3 [Source:HGNC Symbol;Acc:HGNC:18117]	-	1692	1383	1661	876	1174	1240	5.28026	6.63119	6.68797	4.60986	4.2017	4.79715
ENSG00000161847	3449	3550.75	3448.24	2242.67	2923.56	2800.14	0.389532	5.8731e-05	0.000493621	RAVER1	19	10316212	10333640	-	4981	protein_coding	ribonucleoprotein, PTB binding 1 [Source:HGNC Symbol;Acc:HGNC:30296]	-	4506	3015	3490	1733	3311	2938	24.4059	25.0902	24.3893	15.8282	20.5667	19.727
ENSG00000261801	6929.38	6558.59	6388.63	5669.43	5373.84	5239.06	0.288378	5.9294e-05	0.000497926	LOXL1-AS1	15	73908071	73928248	-	4221	antisense	LOXL1 antisense RNA 1 [Source:HGNC Symbol;Acc:HGNC:44169]	-	9053	5569	6466	4381	6086	5497	57.8625	54.6885	53.3224	47.2179	44.6106	43.5549
ENSG00000160226	289.33	306.201	273.685	120.351	207.501	169.648	0.793799	5.97882e-05	0.000501547	CFAP410	21	44328944	44339402	-	6063	protein_coding	cilia and flagella associated protein 410 [Source:HGNC Symbol;Acc:HGNC:1260]	-	378	260	277	93	235	178	1.68199	1.77754	1.59031	0.697821	1.19923	0.981881
ENSG00000169871	2010.77	2350.68	2406.85	1530.91	1894.88	1643.1	0.414744	6.01163e-05	0.000503818	TRIM56	7	101085439	101097967	+	11173	protein_coding	tripartite motif containing 56 [Source:HGNC Symbol;Acc:HGNC:19028]	-	2627	1996	2436	1183	2146	1724	6.34322	7.40499	7.58922	4.81686	5.94267	5.16053
ENSG00000165861	1054.75	1069.35	1066.09	828.22	791.153	824.411	0.384985	6.09015e-05	0.000510156	ZFYVE1	14	72969451	73027212	-	5306	protein_coding	zinc finger FYVE-type containing 1 [Source:HGNC Symbol;Acc:HGNC:13180]	-	1378	908	1079	640	896	865	7.00651	7.09337	7.07854	5.48734	5.22471	5.45225
ENSG00000144118	1651.02	1771.25	1634.21	1274.68	1371.27	1311.43	0.35194	6.09691e-05	0.000510478	RALB	2	120240064	120294713	+	2915	protein_coding	RAS like proto-oncogene B [Source:HGNC Symbol;Acc:HGNC:9840]	-	2157	1504	1654	985	1553	1376	19.9633	21.3867	19.7509	15.3726	16.4837	15.7872
ENSG00000276293	2278.67	2514.38	2390.05	1916.55	1931.97	1889.95	0.323054	6.16468e-05	0.000515661	PIP4K2B	17	38765689	38800126	-	6135	protein_coding	phosphatidylinositol-5-phosphate 4-kinase type 2 beta [Source:HGNC Symbol;Acc:HGNC:8998]	-	2977	2135	2419	1481	2188	1983	13.0913	14.425	13.725	10.9822	11.0345	10.8102
ENSG00000178188	1384.65	1327.26	1338.79	742.81	1124.04	974.044	0.508424	6.17578e-05	0.000516343	SH2B1	16	28846600	28874212	+	7145	protein_coding	SH2B adaptor protein 1 [Source:HGNC Symbol;Acc:HGNC:30417]	-	1809	1127	1355	574	1273	1022	6.83056	6.53816	6.60126	3.65476	5.51249	4.78382
ENSG00000130202	3203.3	3000.77	2862.33	2172.78	2509.44	2444.64	0.346489	6.18067e-05	0.000516444	NECTIN2	19	44846175	44889228	+	3747	protein_coding	nectin cell adhesion molecule 2 [Source:HGNC Symbol;Acc:HGNC:9707]	-	4185	2548	2897	1679	2842	2565	30.1322	28.1871	26.9125	20.3852	23.4672	22.8945
ENSG00000114796	973.619	1096.43	1215.28	854.102	798.217	757.695	0.447131	6.32641e-05	0.000526931	KLHL24	3	183635568	183684477	+	8650	protein_coding	kelch like family member 24 [Source:HGNC Symbol;Acc:HGNC:25947]	-	1272	931	1230	660	904	795	3.96726	4.46136	4.9497	3.47118	3.23351	3.07381
ENSG00000205189	1837.78	1942.02	1926.67	1630.56	1387.17	1401.02	0.370566	6.33731e-05	0.000527589	ZBTB10	8	80485619	80526265	+	10216	protein_coding	zinc finger and BTB domain containing 10 [Source:HGNC Symbol;Acc:HGNC:30953]	-	2401	1649	1950	1260	1571	1470	6.34061	6.69073	6.64421	5.61098	4.75792	4.81241
ENSG00000100302	81.1349	85.9718	57.306	29.7642	28.2555	26.6861	1.4079	6.39546e-05	0.000531422	RASD2	22	35540868	35554001	+	3412	protein_coding	RASD family member 2 [Source:HGNC Symbol;Acc:HGNC:18229]	-	106	73	58	23	32	28	0.83814	0.886845	0.591709	0.306667	0.290177	0.274458
ENSG00000186193	3520.95	3990.03	4374.03	2231.02	3304.12	2960.25	0.482743	6.46346e-05	0.000536311	SAPCD2	9	137062124	137070588	-	3848	protein_coding	suppressor APC domain containing 2 [Source:HGNC Symbol;Acc:HGNC:28055]	-	4600	3388	4427	1724	3742	3106	32.2509	36.4958	40.0465	20.3822	30.0878	26.9956
ENSG00000090238	202.072	207.274	219.344	117.763	121.852	129.618	0.765405	6.53303e-05	0.000541576	YPEL3	16	30092314	30096915	-	3181	protein_coding	yippee like 3 [Source:HGNC Symbol;Acc:HGNC:18327]	-	264	176	222	91	138	136	2.23903	2.29342	2.42929	1.30145	1.34226	1.42989
ENSG00000107338	865.694	842.053	831.925	389.522	679.897	574.705	0.621941	6.54489e-05	0.000542299	SHB	9	37919134	38069211	-	2783	protein_coding	SH2 domain containing adaptor protein B [Source:HGNC Symbol;Acc:HGNC:10838]	-	1131	715	842	301	770	603	10.964	10.6494	10.5315	4.92042	8.5605	7.24654
ENSG00000112335	3357.15	3632.01	3776.27	2947.95	2869.7	2865.9	0.309784	6.57026e-05	0.000544145	SNX3	6	108211222	108261260	-	1842	protein_coding	sorting nexin 3 [Source:HGNC Symbol;Acc:HGNC:11174]	-	4386	3084	3822	2278	3250	3007	64.239	69.3999	72.2255	56.2617	54.5903	54.5972
ENSG00000164506	1559.17	1705.3	1444.51	1330.33	1113.44	1009.31	0.449395	6.60289e-05	0.00054659	STXBP5	6	147204425	147390476	+	10504	protein_coding	syntaxin binding protein 5 [Source:HGNC Symbol;Acc:HGNC:19665]	-	2037	1448	1462	1028	1261	1059	5.23186	5.7141	4.84487	4.45233	3.71434	3.37185
ENSG00000151914	6153.24	6456.13	5342.3	5342.02	3823.32	3918.1	0.457292	6.61351e-05	0.000547211	DST	6	56457987	56954628	-	42341	protein_coding	dystonin [Source:HGNC Symbol;Acc:HGNC:1090]	-	8039	5482	5407	4128	4330	4111	5.12225	5.36676	4.44513	4.43535	3.16409	3.24723
ENSG00000168159	6098.9	5899.08	6058.62	3891.34	5004.75	5004.6	0.37649	6.67534e-05	0.000550574	RNF187	1	228487061	228495766	+	3285	protein_coding	ring finger protein 187 [Source:HGNC Symbol;Acc:HGNC:27146]	-	7968	5009	6132	3007	5668	5251	65.4385	63.2047	64.9765	41.6435	53.3846	53.4605
ENSG00000146063	1559.17	1454.45	1377.32	711.752	1148.76	1104.62	0.563278	6.6761e-05	0.000550574	TRIM41	5	181222499	181235809	+	12803	protein_coding	tripartite motif containing 41 [Source:HGNC Symbol;Acc:HGNC:19013]	-	2037	1235	1394	550	1301	1159	4.29239	3.99843	3.79001	1.95434	3.14403	3.0276
ENSG00000140044	118.641	140.146	191.679	46.5874	82.1175	77.1992	1.11356	6.73474e-05	0.000553841	JDP2	14	75427716	75474111	+	6235	protein_coding	Jun dimerization protein 2 [Source:HGNC Symbol;Acc:HGNC:17546]	TF_bZIP	155	119	194	36	93	81	0.670679	0.791124	1.08307	0.262673	0.461496	0.434485
ENSG00000005483	2952.24	2945.42	2525.41	2427.72	1889.58	2007.18	0.415146	6.73699e-05	0.000553841	KMT2E	7	105014179	105114361	+	9231	protein_coding	lysine methyltransferase 2E [Source:HGNC Symbol;Acc:HGNC:18541]	-	3857	2501	2556	1876	2140	2106	11.2725	11.2305	9.63833	9.24555	7.17277	7.6302
ENSG00000131746	132.418	101.282	142.277	76.3516	50.3301	48.6069	1.11933	6.7804e-05	0.000557084	TNS4	17	40475828	40501597	-	4847	protein_coding	tensin 4 [Source:HGNC Symbol;Acc:HGNC:24352]	-	173	86	144	59	57	51	0.962926	0.735461	1.03414	0.553768	0.363851	0.351904
ENSG00000076864	371.231	381.573	355.692	217.408	271.076	235.41	0.609701	6.8527e-05	0.000562761	RAP1GAP	1	21596215	21669363	-	5755	protein_coding	RAP1 GTPase activating protein [Source:HGNC Symbol;Acc:HGNC:9858]	-	485	324	360	168	307	247	2.27361	2.33364	2.17744	1.32805	1.6505	1.43542
ENSG00000230733	880.237	939.801	846.745	627.636	660.472	694.792	0.425195	6.8892e-05	0.000565494	AC092171.2	7	5475804	5479811	+	3251	lincRNA	novel transcript	-	1150	798	857	485	748	729	9.54334	10.1747	9.176	6.78693	7.11879	7.49958
ENSG00000087589	28.3207	42.3971	36.5573	2.58819	3.53193	12.39	2.49768	6.90385e-05	0.000566431	CASS4	20	56412112	56460387	+	5069	protein_coding	Cas scaffold protein family member 4 [Source:HGNC Symbol;Acc:HGNC:15878]	-	37	36	37	2	4	13	0.196924	0.294384	0.254079	0.0179497	0.0244152	0.0857724
ENSG00000099864	171.455	181.365	192.667	94.4689	95.3622	114.369	0.83895	6.91178e-05	0.000566817	PALM	19	708939	748329	+	4908	protein_coding	paralemmin [Source:HGNC Symbol;Acc:HGNC:8594]	-	224	154	195	73	108	120	1.2313	1.30062	1.38299	0.676655	0.680834	0.817717
ENSG00000096070	2235.04	2257.64	2137.12	1857.03	1728.88	1701.24	0.327475	6.99596e-05	0.000572919	BRPF3	6	36196744	36232790	+	6613	protein_coding	bromodomain and PHD finger containing 3 [Source:HGNC Symbol;Acc:HGNC:14256]	-	2920	1917	2163	1435	1958	1785	11.9125	12.0159	11.3854	9.87193	9.16085	9.02747
ENSG00000231298	569.475	591.203	648.15	487.874	377.917	377.418	0.545845	7.17658e-05	0.000587163	MANCR	10	4650185	4678154	-	1920	lincRNA	mitotically associated long non coding RNA [Source:HGNC Symbol;Acc:HGNC:44678]	-	744	502	656	377	428	396	10.4542	10.8377	11.893	8.93283	6.89706	6.89796
ENSG00000135919	2799.15	3073.79	3021.41	2505.37	2288.69	2323.6	0.321715	7.23365e-05	0.000591556	SERPINE2	2	223975112	224039319	-	8891	protein_coding	serpin family E member 2 [Source:HGNC Symbol;Acc:HGNC:8951]	-	3657	2610	3058	1936	2592	2438	11.0967	12.1681	11.9723	9.90612	9.01999	9.17085
ENSG00000140939	1587.49	1393.21	1668.79	852.808	1249.42	1164.66	0.506728	7.41082e-05	0.000603516	NOL3	16	67170154	67175735	+	2992	protein_coding	nucleolar protein 3 [Source:HGNC Symbol;Acc:HGNC:7869]	-	2074	1183	1689	659	1415	1222	18.7011	16.3892	19.6498	10.0201	14.6324	13.6595
ENSG00000105771	1562.23	1500.38	1540.34	1032.69	1260.9	1212.31	0.390585	7.43382e-05	0.000605109	SMG9	19	43727992	43754990	-	7927	protein_coding	SMG9, nonsense mediated mRNA decay factor [Source:HGNC Symbol;Acc:HGNC:25763]	-	2041	1274	1559	798	1428	1272	6.9463	6.66185	6.84584	4.57976	5.57367	5.36667
ENSG00000081913	2061.29	2057.43	2016.58	1634.44	1637.05	1661.21	0.314685	7.5112e-05	0.000610558	PHLPP1	18	62715450	62980433	+	9142	protein_coding	PH domain and leucine rich repeat protein phosphatase 1 [Source:HGNC Symbol;Acc:HGNC:20610]	-	2693	1747	2041	1263	1854	1743	7.94721	7.9211	7.77126	6.28508	6.27466	6.37651
ENSG00000172175	1875.29	2252.93	1900.98	1690.09	1396	1442	0.413728	7.58697e-05	0.000615863	MALT1	18	58671386	58754477	+	11527	protein_coding	MALT1 paracaspase [Source:HGNC Symbol;Acc:HGNC:6819]	-	2450	1913	1924	1306	1581	1513	5.73416	6.87912	5.81003	5.15437	4.24363	4.38985
ENSG00000169905	1175.69	1213.03	1140.19	1010.69	774.377	803.443	0.45062	7.83592e-05	0.000632563	TOR1AIP2	1	179839967	179877803	-	18876	protein_coding	torsin 1A interacting protein 2 [Source:HGNC Symbol;Acc:HGNC:24055]	-	1536	1030	1154	781	877	843	2.19534	2.26184	2.12807	1.8823	1.43751	1.49363
ENSG00000230590	600.858	409.838	400.154	304.112	293.151	295.454	0.665411	7.85588e-05	0.000633884	FTX	X	73946555	74293574	-	28487	lincRNA	FTX transcript, XIST regulator [Source:HGNC Symbol;Acc:HGNC:37190]	-	785	348	405	235	332	310	0.743434	0.506368	0.494878	0.375293	0.36059	0.36395
ENSG00000159784	215.084	233.184	245.032	130.704	131.565	152.492	0.737803	7.86706e-05	0.000634494	FAM131B	7	143353400	143362770	-	6430	protein_coding	family with sequence similarity 131 member B [Source:HGNC Symbol;Acc:HGNC:22202]	-	281	198	248	101	149	160	1.179	1.2764	1.34255	0.714594	0.716963	0.832215
ENSG00000128039	954.483	723.105	863.542	608.224	563.343	638.561	0.492779	8.1273e-05	0.000654281	SRD5A3	4	55346109	55373096	+	4420	protein_coding	steroid 5 alpha-reductase 3 [Source:HGNC Symbol;Acc:HGNC:25812]	-	1247	614	874	470	638	670	7.61139	5.75811	6.88302	4.83754	4.46601	5.06966
ENSG00000204839	110.221	60.0625	91.8872	34.9405	37.0853	32.4046	1.3361	8.14706e-05	0.000655271	MROH6	8	143566187	143572971	-	4408	protein_coding	maestro heat like repeat family member 6 [Source:HGNC Symbol;Acc:HGNC:27814]	-	144	51	93	27	42	34	0.881334	0.479582	0.734397	0.278658	0.294801	0.257967
ENSG00000104960	3587.54	3217.47	3544.08	2163.73	2856.45	2786.79	0.405534	8.24503e-05	0.000662848	PTOV1	19	49850735	49860744	+	5962	protein_coding	prostate tumor overexpressed 1 [Source:HGNC Symbol;Acc:HGNC:9632]	-	4687	2732	3587	1672	3235	2924	21.2091	18.9943	20.9425	12.7583	16.7882	16.4026
ENSG00000128881	649.845	625.357	641.234	471.05	451.205	477.491	0.454474	8.30063e-05	0.00066655	TTBK2	15	42738734	42920809	-	12917	protein_coding	tau tubulin kinase 2 [Source:HGNC Symbol;Acc:HGNC:19141]	-	849	531	649	364	511	501	1.77323	1.70399	1.74893	1.282	1.224	1.29719
ENSG00000188760	17.6047	37.6863	55.3299	7.76457	5.2979	7.62461	2.42332	8.30247e-05	0.00066655	TMEM198	2	219543663	219550595	+	2578	protein_coding	transmembrane protein 198 [Source:HGNC Symbol;Acc:HGNC:33704]	-	23	32	56	6	6	8	0.240694	0.514519	0.756127	0.105881	0.0720095	0.103785
ENSG00000240758	9.95051	11.777	12.8444	0	0	0	5.92605	8.3097e-05	0.000666826	AC010655.2	7	128455937	128469197	+	662	processed_transcript	novel transcript	-	13	10	13	0	0	0	0.529792	0.626147	0.683557	0	0	0
ENSG00000176597	3778.9	3695.61	3631.02	3240.41	2746.08	2887.82	0.324929	8.32774e-05	0.000667968	B3GNT5	3	183253244	183298504	+	8140	protein_coding	UDP-GlcNAc:betaGal beta-1,3-N-acetylglucosaminyltransferase 5 [Source:HGNC Symbol;Acc:HGNC:15684]	-	4937	3138	3675	2504	3110	3030	16.3628	15.9795	15.7153	13.9945	11.8211	12.4493
ENSG00000213839	166.097	214.341	161.05	91.8807	103.309	101.026	0.862486	8.35398e-05	0.000669157	TMX2P1	9	37885683	37886390	+	708	processed_pseudogene	thioredoxin related transmembrane protein 2 pseudogene 1 [Source:HGNC Symbol;Acc:HGNC:49916]	-	217	182	163	71	117	106	8.26887	10.6555	8.0139	4.5622	5.11298	5.00725
ENSG00000160113	3491.86	3470.67	3369.2	2229.72	2966.82	2699.11	0.386405	8.39039e-05	0.000671767	NR2F6	19	17231883	17245940	-	2676	protein_coding	nuclear receptor subfamily 2 group F member 6 [Source:HGNC Symbol;Acc:HGNC:7977]	RXR-like	4562	2947	3410	1723	3360	2832	45.9927	45.6487	44.3566	29.2919	38.8486	35.3943
ENSG00000273230	76.5424	61.2402	78.0547	29.7642	31.7874	19.0615	1.4277	8.4596e-05	0.000675768	AC102953.2	7	1464497	1467522	-	3026	lincRNA	novel transcript	-	100	52	79	23	36	20	0.89156	0.712309	0.908757	0.345786	0.368091	0.221049
ENSG00000137877	114.814	65.951	104.732	40.1169	39.7343	40.0292	1.25997	8.47134e-05	0.000676398	SPTBN5	15	41848144	41894077	-	12338	protein_coding	spectrin beta, non-erythrocytic 5 [Source:HGNC Symbol;Acc:HGNC:15680]	-	150	56	106	31	45	42	0.327994	0.188138	0.299055	0.114305	0.112847	0.113849
ENSG00000012211	1167.27	1132.94	1191.57	900.69	875.92	926.39	0.369927	8.6501e-05	0.000688986	PRICKLE3	X	49175264	49186528	-	3194	protein_coding	prickle planar cell polarity protein 3 [Source:HGNC Symbol;Acc:HGNC:6645]	-	1525	962	1206	696	992	972	12.8811	12.4846	13.1432	9.91341	9.60945	10.1779
ENSG00000227533	58.1722	41.2194	57.306	6.47047	17.6597	19.0615	1.82946	8.65253e-05	0.000688986	SLC2A1-AS1	1	42959049	42983358	+	3364	lincRNA	SLC2A1 antisense RNA 1 [Source:HGNC Symbol;Acc:HGNC:44187]	-	76	35	58	5	20	20	0.609505	0.431267	0.600152	0.0676181	0.183948	0.198839
ENSG00000169692	2684.34	2484.94	2894.94	1679.73	2179.2	2176.83	0.416515	8.83007e-05	0.000702169	AGPAT2	9	136673143	136687423	-	1798	protein_coding	1-acylglycerol-3-phosphate O-acyltransferase 2 [Source:HGNC Symbol;Acc:HGNC:325]	-	3507	2110	2930	1298	2468	2284	52.6218	48.6437	56.7241	32.8423	42.4695	42.4847
ENSG00000269925	31.3824	17.6654	53.3538	1.29409	9.71282	3.8123	2.7279	8.84039e-05	0.000702416	Z98884.2	1	7776383	7776775	+	393	sense_intronic	novel transcript, sense intronic to VAMP3	-	41	15	54	1	11	4	2.81456	1.5821	4.78289	0.115759	0.866008	0.340404
ENSG00000121039	1237.69	1567.51	1472.17	1094.8	1044.57	1070.3	0.412739	8.89894e-05	0.000706366	RDH10	8	73294612	73325281	+	5321	protein_coding	retinol dehydrogenase 10 [Source:HGNC Symbol;Acc:HGNC:19975]	-	1617	1331	1490	846	1183	1123	8.19854	10.3686	9.74726	7.23312	6.87881	7.05851
ENSG00000197283	1328.01	1085.84	1023.6	754.457	921.835	786.288	0.481067	8.95117e-05	0.000710191	SYNGAP1	6	33419661	33457541	+	12129	protein_coding	synaptic Ras GTPase activating protein 1 [Source:HGNC Symbol;Acc:HGNC:11497]	-	1735	922	1036	583	1044	825	3.85917	3.15094	2.9732	2.18672	2.66316	2.27486
ENSG00000075420	3242.34	3615.53	3160.72	2914.3	2378.76	2454.17	0.371828	8.97659e-05	0.000711886	FNDC3B	3	172039628	172401665	+	13270	protein_coding	fibronectin type III domain containing 3B [Source:HGNC Symbol;Acc:HGNC:24670]	-	4236	3070	3199	2252	2694	2575	8.61201	9.58962	8.39137	7.72052	6.28128	6.48982
ENSG00000146411	149.258	122.48	93.8632	50.4697	46.7981	69.5745	1.13299	9.11925e-05	0.000722547	SLC2A12	6	133988697	134052636	-	4468	protein_coding	solute carrier family 2 member 12 [Source:HGNC Symbol;Acc:HGNC:18067]	-	195	104	95	39	53	73	1.17745	0.964838	0.740116	0.3971	0.367016	0.546432
ENSG00000135823	1132.06	1237.76	1171.81	874.808	913.005	937.827	0.375683	9.21797e-05	0.000729382	STX6	1	180972712	181023121	-	6477	protein_coding	syntaxin 6 [Source:HGNC Symbol;Acc:HGNC:11441]	-	1479	1051	1186	676	1034	984	6.16047	6.72609	6.37383	4.74812	4.93933	5.08098
ENSG00000100426	2005.41	2370.7	2066.97	1747.03	1671.49	1597.36	0.360676	9.27856e-05	0.000733515	ZBED4	22	49853842	49890078	+	6893	protein_coding	zinc finger BED-type containing 4 [Source:HGNC Symbol;Acc:HGNC:20721]	zf-BED	2620	2013	2092	1350	1893	1676	10.2545	12.1051	10.5644	8.90993	8.49697	8.13191
ENSG00000065883	2514.42	2735.79	2468.11	2163.73	1946.1	2035.77	0.329126	9.34348e-05	0.000736989	CDK13	7	39949646	40099580	+	25093	protein_coding	cyclin dependent kinase 13 [Source:HGNC Symbol;Acc:HGNC:1733]	-	3285	2323	2498	1672	2204	2136	3.53185	3.83734	3.46521	3.03133	2.71757	2.84692
ENSG00000162783	1908.97	1932.6	1813.04	1162.1	1608.8	1416.27	0.430796	9.36828e-05	0.00073845	IER5	1	181088712	181092899	+	4188	protein_coding	immediate early response 5 [Source:HGNC Symbol;Acc:HGNC:5393]	-	2494	1641	1835	898	1822	1486	16.0661	16.2419	15.2517	9.7548	13.4606	11.8669
ENSG00000170989	306.17	282.647	274.673	190.232	160.703	195.381	0.664771	9.37178e-05	0.00073845	S1PR1	1	101236865	101243713	+	5223	protein_coding	sphingosine-1-phosphate receptor 1 [Source:HGNC Symbol;Acc:HGNC:3165]	-	400	240	278	147	182	205	2.06614	1.90469	1.85274	1.2804	1.07813	1.31268
ENSG00000107438	9085.58	9574.67	9647.16	8226.56	7528.32	7683.7	0.272492	9.40778e-05	0.000740399	PDLIM1	10	95237572	95291024	-	2239	protein_coding	PDZ and LIM domain 1 [Source:HGNC Symbol;Acc:HGNC:2067]	-	11870	8130	9764	6357	8526	8062	143.026	150.512	151.797	129.166	117.818	120.425
ENSG00000165655	10797.1	11877.1	10748.8	6479.53	9424.08	8887.43	0.430372	9.45661e-05	0.000743908	ZNF503	10	75397830	75401906	-	3347	protein_coding	zinc finger protein 503 [Source:HGNC Symbol;Acc:HGNC:23589]	-	14106	10085	10879	5007	10673	9325	113.702	124.898	113.142	68.0567	98.6626	93.1794
ENSG00000127481	7638.93	7186.3	5833.35	5804.01	4952.65	4986.49	0.392671	9.65007e-05	0.00075777	UBR4	1	19074506	19210276	-	24675	protein_coding	ubiquitin protein ligase E3 component n-recognin 4 [Source:HGNC Symbol;Acc:HGNC:30313]	-	9980	6102	5904	4485	5609	5232	10.9117	10.2506	8.32873	8.26902	7.03315	7.09148
ENSG00000157827	2260.3	2593.29	2500.71	2100.32	1820.71	1799.41	0.363052	9.67167e-05	0.000758918	FMNL2	2	152335237	152649834	+	6519	protein_coding	formin like 2 [Source:HGNC Symbol;Acc:HGNC:18267]	-	2953	2202	2531	1623	2062	1888	12.2209	14.0014	13.5145	11.3263	9.78655	9.68607
ENSG00000154721	49.7525	30.6201	31.6171	6.47047	11.4788	6.67153	2.17283	9.67334e-05	0.000758918	JAM2	21	25639272	25717562	+	5933	protein_coding	junctional adhesion molecule 2 [Source:HGNC Symbol;Acc:HGNC:14686]	-	65	26	32	5	13	7	0.295569	0.181649	0.187744	0.0383393	0.0677939	0.0394594
ENSG00000283538	33.6786	38.864	48.4137	6.47047	7.94685	14.2961	2.05405	9.72503e-05	0.000762633	AC005972.3	17	62910021	62968549	-	2992	lincRNA	novel transcript	-	44	33	49	5	9	15	0.396744	0.457179	0.570065	0.0760251	0.0930685	0.16767
ENSG00000164040	2114.1	1970.29	2097.6	1747.03	1481.65	1622.14	0.352055	9.76461e-05	0.000765396	PGRMC2	4	128269237	128288829	-	4626	protein_coding	progesterone receptor membrane component 2 [Source:HGNC Symbol;Acc:HGNC:16089]	-	2762	1673	2123	1350	1678	1702	16.1079	14.9908	15.9747	13.2763	11.223	12.305
ENSG00000155660	13482.2	14016.9	14399.6	11580.9	11853.2	11790.5	0.250155	9.83999e-05	0.00077096	PDIA4	7	149003062	149028641	-	3277	protein_coding	protein disulfide isomerase family A member 4 [Source:HGNC Symbol;Acc:HGNC:30167]	-	17614	11902	14574	8949	13424	12371	145.011	150.549	154.807	124.236	126.744	126.257
ENSG00000168246	2009.24	1896.09	1751.78	1578.8	1448.98	1370.52	0.365041	0.000100102	0.000782202	UBTD2	5	172209640	172284071	-	3301	protein_coding	ubiquitin domain containing 2 [Source:HGNC Symbol;Acc:HGNC:24463]	-	2625	1610	1773	1220	1641	1438	21.4538	20.2169	18.6962	16.8137	15.381	14.5693
ENSG00000175582	5475.84	5683.56	5400.59	4964.15	3771.22	4084.88	0.370262	0.000100634	0.000785657	RAB6A	11	73675638	73761137	-	4896	protein_coding	RAB6A, member RAS oncogene family [Source:HGNC Symbol;Acc:HGNC:9786]	-	7154	4826	5466	3836	4271	4286	39.421	40.8583	38.8613	35.644	26.9904	29.2777
ENSG00000198857	20.6664	29.4424	37.5453	6.47047	2.64895	5.71846	2.59023	0.000101523	0.0007919	HSD3BP5	1	119601340	119609250	+	1132	transcribed_unprocessed_pseudogene	hydroxy-delta-5-steroid dehydrogenase, 3 beta, pseudogene 5 [Source:HGNC Symbol;Acc:HGNC:5223]	-	27	25	38	5	3	6	0.643483	0.915435	1.16849	0.200943	0.0819967	0.177268
ENSG00000005238	404.909	418.082	469.316	254.937	308.161	304.984	0.568906	0.000103222	0.00080372	FAM214B	9	35104112	35116341	-	6409	protein_coding	family with sequence similarity 214 member B [Source:HGNC Symbol;Acc:HGNC:25666]	-	529	355	475	197	349	320	2.22682	2.296	2.57984	1.39838	1.68483	1.66988
ENSG00000196369	257.948	378.04	302.338	168.232	193.373	205.864	0.716606	0.000103552	0.000805936	SRGAP2B	1	144887265	145095528	-	7230	protein_coding	SLIT-ROBO Rho GTPase activating protein 2B [Source:HGNC Symbol;Acc:HGNC:35237]	-	337	321	306	130	219	216	1.25751	1.84035	1.47324	0.818001	0.93719	0.999176
ENSG00000144655	1026.43	811.432	602.701	526.696	535.971	538.488	0.609886	0.000103963	0.000808773	CSRNP1	3	39141855	39154562	-	3214	protein_coding	cysteine and serine rich nuclear protein 1 [Source:HGNC Symbol;Acc:HGNC:14300]	-	1341	689	610	407	607	565	11.2565	8.88602	6.60653	5.76099	5.84339	5.87935
ENSG00000156381	2649.13	2285.91	2409.81	1410.56	2069.71	1847.06	0.461787	0.000104606	0.000812698	ANKRD9	14	102501760	102509799	-	7215	protein_coding	ankyrin repeat domain 9 [Source:HGNC Symbol;Acc:HGNC:20096]	-	3461	1941	2439	1090	2344	1938	12.9415	11.1512	11.767	6.87288	10.0518	8.98347
ENSG00000061938	1474.97	1294.29	1364.47	878.69	1141.7	1045.52	0.429331	0.000104987	0.000815091	TNK2	3	195863364	195911945	-	12015	protein_coding	tyrosine kinase non receptor 2 [Source:HGNC Symbol;Acc:HGNC:19297]	-	1927	1099	1381	679	1293	1097	4.32691	3.79147	4.00092	2.57096	3.32963	3.05358
ENSG00000171148	2476.91	2587.4	2688.44	2061.49	2132.41	2079.61	0.304712	0.000105007	0.000815091	TADA3	3	9779860	9793011	-	4234	protein_coding	transcriptional adaptor 3 [Source:HGNC Symbol;Acc:HGNC:19422]	-	3236	2197	2721	1593	2415	2182	20.6195	21.5087	22.3701	17.1165	17.6477	17.2358
ENSG00000169247	1853.86	2168.14	2275.44	1598.21	1610.56	1665.02	0.36834	0.000105811	0.00082097	SH3TC2	5	148923639	149063163	-	15165	protein_coding	SH3 domain and tetratricopeptide repeats 2 [Source:HGNC Symbol;Acc:HGNC:29427]	-	2422	1841	2303	1235	1824	1747	4.30875	5.03205	5.28617	3.70487	3.72138	3.85281
ENSG00000226281	65.061	60.0625	69.1624	16.8232	32.6704	7.62461	1.75332	0.00010683	0.000827778	AL031123.1	6	6692744	6739030	-	1317	lincRNA	novel transcript	-	85	51	70	13	37	8	1.74122	1.60516	1.85013	0.449062	0.869236	0.203157
ENSG00000178852	109.456	142.501	142.277	72.4693	66.2238	60.0438	0.987917	0.000107067	0.000829247	EFCAB13	17	47323290	47441312	+	6672	protein_coding	EF-hand calcium binding domain 13 [Source:HGNC Symbol;Acc:HGNC:26864]	-	143	121	144	56	75	63	0.578229	0.751733	0.75127	0.381839	0.347798	0.315799
ENSG00000125430	179.109	206.097	174.882	98.3512	112.139	109.604	0.800623	0.000107492	0.000832179	HS3ST3B1	17	14301083	14349404	+	5367	protein_coding	heparan sulfate-glucosamine 3-sulfotransferase 3B1 [Source:HGNC Symbol;Acc:HGNC:5198]	-	234	175	177	76	127	115	1.17626	1.35158	1.14797	0.644215	0.73214	0.716626
ENSG00000153774	1073.89	1147.08	1303.22	652.224	856.494	955.935	0.512121	0.000107701	0.000833426	CFDP1	16	75293698	75433485	-	3317	protein_coding	craniofacial development protein 1 [Source:HGNC Symbol;Acc:HGNC:1873]	-	1403	974	1319	504	970	1003	11.4112	12.1716	13.8417	6.91248	9.0479	10.113
ENSG00000163083	756.239	719.572	619.497	452.933	528.907	510.849	0.487262	0.000107943	0.000834929	INHBB	2	120346143	120351808	+	3204	protein_coding	inhibin subunit beta B [Source:HGNC Symbol;Acc:HGNC:6067]	-	988	611	627	350	599	536	8.31925	7.90465	6.81184	4.96963	5.78437	5.59498
ENSG00000001617	22913.7	23775.3	24325.4	18547	20562	20013.6	0.264186	0.000108656	0.000838967	SEMA3F	3	50155045	50189075	+	4826	protein_coding	semaphorin 3F [Source:HGNC Symbol;Acc:HGNC:10728]	-	29936	20188	24620	14332	23287	20999	167.35	173.396	177.578	135.104	149.296	145.525
ENSG00000174684	2085.01	2271.78	2358.44	1573.62	1818.95	1835.62	0.358917	0.000109723	0.000846089	B4GAT1	11	66345372	66347692	-	2072	protein_coding	beta-1,4-glucuronyltransferase 1 [Source:HGNC Symbol;Acc:HGNC:15685]	-	2724	1929	2387	1216	2060	1926	35.468	38.5902	40.1007	26.6989	30.7609	31.088
ENSG00000146250	701.894	608.869	387.309	339.053	382.332	321.187	0.704345	0.00011306	0.000870297	PRSS35	6	83512538	83525704	+	2440	protein_coding	serine protease 35 [Source:HGNC Symbol;Acc:HGNC:21387]	-	917	517	392	262	433	337	10.1391	8.78283	5.59224	4.88495	5.4906	4.6192
ENSG00000170145	1921.98	2092.77	1953.34	1644.79	1460.45	1608.79	0.34066	0.000113115	0.000870333	SIK2	11	111602391	111730853	+	9796	protein_coding	salt inducible kinase 2 [Source:HGNC Symbol;Acc:HGNC:21680]	-	2511	1777	1977	1271	1654	1688	6.91541	7.51922	7.02502	5.90263	5.22406	5.76302
ENSG00000160469	404.909	320.333	301.35	197.996	248.118	192.521	0.684916	0.000113653	0.000873714	BRSK1	19	55282072	55312533	+	3841	protein_coding	BR serine/threonine kinase 1 [Source:HGNC Symbol;Acc:HGNC:18994]	-	529	272	305	153	281	202	3.71562	2.93534	2.76404	1.81216	2.26352	1.75887
ENSG00000135318	5018.88	5670.61	5511.25	4741.56	3938.99	4156.36	0.336211	0.000113719	0.000873838	NT5E	6	85449584	85495791	+	4533	protein_coding	5'-nucleotidase ecto [Source:HGNC Symbol;Acc:HGNC:8021]	-	6557	4815	5578	3664	4461	4361	39.0247	44.0296	42.8334	36.7721	30.4487	32.1756
ENSG00000277496	183.702	170.766	184.762	104.822	92.7133	111.51	0.806212	0.000113935	0.000875113	AL357033.4	20	62648961	62650767	-	1807	antisense	novel transcript, antisense to SLCO4A1	-	240	145	187	81	105	117	3.58321	3.32617	3.60224	2.03927	1.79785	2.16548
ENSG00000204217	1803.34	2214.07	2037.33	1776.79	1254.72	1319.06	0.478485	0.000114028	0.000875443	BMPR2	2	202376936	202567751	+	11900	protein_coding	bone morphogenetic protein receptor type 2 [Source:HGNC Symbol;Acc:HGNC:1078]	-	2356	1880	2062	1373	1421	1384	5.34131	6.54855	6.03158	5.24895	3.69461	3.8897
ENSG00000138814	1667.86	1917.29	1850.59	1471.39	1333.31	1440.1	0.35647	0.00011445	0.000878299	PPP3CA	4	101023409	101348278	-	5213	protein_coding	protein phosphatase 3 catalytic subunit alpha [Source:HGNC Symbol;Acc:HGNC:9314]	-	2179	1628	1873	1137	1510	1511	11.2769	12.945	12.5066	9.92251	8.96212	9.69401
ENSG00000051128	1595.14	1512.16	1473.16	887.749	1237.94	1205.64	0.456583	0.000114573	0.000878857	HOMER3	19	18929201	18941261	-	3422	protein_coding	homer scaffold protein 3 [Source:HGNC Symbol;Acc:HGNC:17514]	-	2084	1284	1491	686	1402	1265	16.43	15.5532	15.1666	9.11996	12.6762	12.3634
ENSG00000152284	90.32	100.104	67.1863	24.5878	39.7343	39.0761	1.29984	0.000114639	0.000878982	TCF7L1	2	85133410	85310388	+	4414	protein_coding	transcription factor 7 like 1 [Source:HGNC Symbol;Acc:HGNC:11640]	HMG	118	85	68	19	45	41	0.721223	0.798216	0.536249	0.195826	0.315429	0.310655
ENSG00000145014	664.388	661.865	710.396	465.874	547.45	450.805	0.47404	0.000114726	0.000879268	TMEM44	3	194587673	194633689	-	4561	protein_coding	transmembrane protein 44 [Source:HGNC Symbol;Acc:HGNC:25120]	-	868	562	719	360	620	473	5.13428	5.10752	5.4873	3.5908	4.20585	3.46839
ENSG00000148411	1957.19	2055.08	1961.25	1385.98	1703.28	1545.89	0.36359	0.000115845	0.000887332	NACC2	9	136006537	136095285	-	7212	protein_coding	NACC family member 2 [Source:HGNC Symbol;Acc:HGNC:23846]	-	2557	1745	1985	1071	1929	1622	9.56521	10.0294	9.58064	6.75589	8.27558	7.5218
ENSG00000162572	141.603	163.7	227.248	75.0575	114.788	76.2461	0.991398	0.000115879	0.000887332	SCNN1D	1	1280436	1292029	+	4025	protein_coding	sodium channel epithelial 1 delta subunit [Source:HGNC Symbol;Acc:HGNC:10601]	-	185	139	230	58	130	80	1.24001	1.43147	1.98908	0.655558	0.999308	0.664738
ENSG00000153885	3357.15	3383.52	3470.96	2748.66	2906.78	2717.22	0.286039	0.000116478	0.000891527	KCTD15	19	33795933	33815763	+	6388	protein_coding	potassium channel tetramerization domain containing 15 [Source:HGNC Symbol;Acc:HGNC:23297]	-	4386	2873	3513	2124	3292	2851	18.5235	18.6425	19.1427	15.1265	15.9447	14.9265
ENSG00000124116	71.1844	51.8186	70.1504	15.5291	16.7767	32.4046	1.57012	0.000118391	0.000904985	WFDC3	20	45747944	45791932	-	2405	protein_coding	WAP four-disulfide core domain 3 [Source:HGNC Symbol;Acc:HGNC:15957]	-	93	44	71	12	19	34	1.04325	0.758353	1.02762	0.226994	0.244433	0.472814
ENSG00000147813	134.715	149.567	134.373	55.6461	80.3515	78.1522	0.954101	0.000118609	0.000905865	NAPRT	8	143574785	143578649	-	3079	protein_coding	nicotinate phosphoribosyltransferase [Source:HGNC Symbol;Acc:HGNC:30450]	-	176	127	136	43	91	82	1.54214	1.70973	1.53751	0.635342	0.914436	0.890699
ENSG00000141959	8771.76	7738.64	8634.43	5682.37	7139.8	6865.96	0.352548	0.000118976	0.000908272	PFKL	21	44300051	44327376	+	8926	protein_coding	phosphofructokinase, liver type [Source:HGNC Symbol;Acc:HGNC:8876]	-	11460	6571	8739	4391	8086	7204	34.6376	30.5147	34.0796	22.3798	28.0284	26.9925
ENSG00000176428	250.294	234.361	298.386	93.1748	190.724	138.196	0.880236	0.000119752	0.000913399	VPS37D	7	73667825	73672112	+	1626	protein_coding	VPS37D, ESCRT-I subunit [Source:HGNC Symbol;Acc:HGNC:18287]	-	327	199	302	72	216	145	5.42559	5.07302	6.46511	2.01447	4.11012	2.98246
ENSG00000089902	6610.2	6976.67	6208.81	5762.6	5200.77	5064.65	0.304984	0.000120956	0.000921384	RCOR1	14	102592661	102730576	+	6202	protein_coding	REST corepressor 1 [Source:HGNC Symbol;Acc:HGNC:17441]	MYB	8636	5924	6284	4453	5890	5314	37.5665	39.5929	35.2691	32.664	29.3836	28.6561
ENSG00000184564	902.435	1021.06	1040.4	815.279	635.748	715.76	0.454008	0.000121657	0.000925522	SLITRK6	13	85792787	85806683	-	4474	protein_coding	SLIT and NTRK like family member 6 [Source:HGNC Symbol;Acc:HGNC:23503]	-	1179	867	1053	630	720	751	7.10947	8.03262	8.1926	6.4061	4.97919	5.61398
ENSG00000113966	702.659	666.576	691.624	552.578	461.8	491.787	0.456703	0.000121969	0.000927496	ARL6	3	97764521	97801242	+	4574	protein_coding	ADP ribosylation factor like GTPase 6 [Source:HGNC Symbol;Acc:HGNC:13210]	-	918	566	700	427	523	516	5.4146	5.12925	5.32711	4.24698	3.53775	3.77294
ENSG00000179057	803.695	514.653	528.598	430.933	394.694	364.075	0.640249	0.000122746	0.000932208	IGSF22	11	18704305	18726230	-	4841	protein_coding	immunoglobulin superfamily member 22 [Source:HGNC Symbol;Acc:HGNC:26750]	-	1050	437	535	333	447	382	5.85159	3.7418	3.84688	3.12938	2.85689	2.63909
ENSG00000259330	1647.96	1562.8	1722.14	1217.74	1339.49	1320.01	0.346535	0.000122748	0.000932208	INAFM2	15	40323664	40326715	+	3052	protein_coding	InaF motif containing 2 [Source:HGNC Symbol;Acc:HGNC:35165]	-	2153	1327	1743	941	1517	1385	19.0318	18.0227	19.8794	14.0266	15.3788	15.1772
ENSG00000102172	9655.06	9798.43	9774.62	8617.37	7783.5	7915.3	0.26581	0.000124141	0.000941971	SMS	X	21940573	21994835	+	2160	protein_coding	spermine synthase [Source:HGNC Symbol;Acc:HGNC:11123]	-	12614	8320	9893	6659	8815	8305	157.55	159.663	159.428	140.25	126.267	128.592
ENSG00000255182	98.7397	69.4841	93.8632	32.3524	31.7874	45.7476	1.25516	0.000124617	0.000944462	AC084125.2	8	144495458	144505444	-	4894	processed_transcript	novel transcript, antisense to PPP1R16A	-	129	59	95	25	36	48	0.711124	0.499715	0.675693	0.232394	0.227594	0.328023
ENSG00000100393	3514.06	3632.01	3010.54	2913.01	2516.5	2417	0.373289	0.000124631	0.000944462	EP300	22	41091786	41180079	+	12500	protein_coding	E1A binding protein p300 [Source:HGNC Symbol;Acc:HGNC:3373]	-	4591	3084	3047	2251	2850	2536	9.90871	10.2268	8.485	8.19246	7.05434	6.78525
ENSG00000163932	2375.11	2327.13	2287.3	1756.09	1934.62	1928.07	0.313922	0.000125469	0.000949997	PRKCD	3	53156009	53192717	+	3396	protein_coding	protein kinase C delta [Source:HGNC Symbol;Acc:HGNC:9399]	-	3103	1976	2315	1357	2191	2023	24.651	24.1187	23.7286	18.1786	19.9617	19.923
ENSG00000196922	2173.04	2477.87	2270.5	1970.91	1620.27	1781.3	0.366256	0.000125571	0.000950359	ZNF252P	8	144973589	145002895	-	9148	transcribed_unprocessed_pseudogene	zinc finger protein 252, pseudogene [Source:HGNC Symbol;Acc:HGNC:13046]	-	2839	2104	2298	1523	1835	1869	8.37257	9.53353	8.74407	7.57395	6.20628	6.83297
ENSG00000043355	648.314	674.82	733.121	468.462	550.099	458.43	0.47463	0.000128205	0.000969037	ZIC2	13	99981772	99986773	+	3310	protein_coding	Zic family member 2 [Source:HGNC Symbol;Acc:HGNC:12873]	zf-C2H2	847	573	742	362	623	481	6.90359	7.17564	7.80307	4.97542	5.82347	4.86008
ENSG00000227500	2056.69	2201.11	2186.52	1534.8	1820.71	1707.91	0.345644	0.0001289	0.000973873	SCAMP4	19	1905214	1926013	+	6953	protein_coding	secretory carrier membrane protein 4 [Source:HGNC Symbol;Acc:HGNC:30385]	-	2687	1869	2213	1186	2062	1792	10.4259	11.1422	11.079	7.75999	9.17568	8.6197
ENSG00000129667	1161.91	1295.47	1266.66	896.807	972.165	995.964	0.375543	0.000130687	0.000986099	RHBDF2	17	76470891	76501790	-	6924	protein_coding	rhomboid 5 homolog 2 [Source:HGNC Symbol;Acc:HGNC:20788]	-	1518	1100	1282	693	1101	1045	5.91472	6.58521	6.44496	4.55329	4.91985	5.04761
ENSG00000090863	6409.66	6637.49	7021.96	5602.13	5328.81	5671.76	0.273563	0.000131027	0.000988243	GLG1	16	74447427	74607144	-	14111	protein_coding	golgi glycoprotein 1 [Source:HGNC Symbol;Acc:HGNC:4316]	-	8374	5636	7107	4329	6035	5951	16.0101	16.5557	17.5315	13.9566	13.2325	14.1045
ENSG00000260276	55.8759	73.0171	40.5094	21.9996	18.5427	14.2961	1.63417	0.000132455	0.000997304	AC022167.2	16	8848105	8860456	+	2642	antisense	novel transcript, antisense to CARHSP1	-	73	62	41	17	21	15	0.745435	0.972731	0.540183	0.292728	0.245928	0.189883
ENSG00000280152	65.8264	50.6409	55.3299	21.9996	22.9576	13.3431	1.56868	0.000134703	0.00101206	AC009078.3	16	75245994	75250077	-	4084	TEC	TEC	-	86	43	56	17	26	14	0.56811	0.436432	0.4773	0.18937	0.196974	0.114649
ENSG00000166398	825.127	957.467	842.793	702.693	600.429	638.561	0.435997	0.000136976	0.00102781	KIAA0355	19	34254537	34355586	+	7459	protein_coding	KIAA0355 [Source:HGNC Symbol;Acc:HGNC:29016]	-	1078	813	853	543	680	670	3.89904	4.51798	3.98069	3.31183	2.82066	3.00414
ENSG00000099625	613.104	602.98	505.873	349.405	453.854	377.418	0.540874	0.000137779	0.0010334	CBARP	19	1228287	1238027	-	4591	protein_coding	CACN subunit beta associated regulatory protein [Source:HGNC Symbol;Acc:HGNC:28617]	-	801	512	512	270	514	396	4.70701	4.62271	3.88197	2.6755	3.464	2.88479
ENSG00000163602	1895.95	2097.48	1988.91	1715.97	1427.78	1522.06	0.359719	0.000138237	0.00103639	RYBP	3	72371825	72446621	-	7215	protein_coding	RING1 and YY1 binding protein [Source:HGNC Symbol;Acc:HGNC:10480]	-	2477	1781	2013	1326	1617	1597	9.2621	10.232	9.71174	8.36096	6.93419	7.40279
ENSG00000109062	1537.74	1553.38	1526.51	1197.04	1238.83	1244.72	0.326466	0.000140061	0.00104765	SLC9A3R1	17	74748652	74769353	+	2315	protein_coding	SLC9A3 regulator 1 [Source:HGNC Symbol;Acc:HGNC:11075]	-	2009	1319	1545	925	1403	1306	23.4125	23.6172	23.231	18.1777	18.7512	18.8677
ENSG00000198400	160.739	160.167	135.361	78.9398	90.9473	78.1522	0.876497	0.000140097	0.00104765	NTRK1	1	156815640	156881850	+	4356	protein_coding	neurotrophic receptor tyrosine kinase 1 [Source:HGNC Symbol;Acc:HGNC:8031]	-	210	136	137	61	103	82	1.30062	1.29415	1.09477	0.637075	0.731596	0.629582
ENSG00000138604	1366.28	1382.62	1261.72	1133.63	865.324	1005.5	0.41958	0.000142529	0.00106177	GLCE	15	69160584	69272217	+	6630	protein_coding	glucuronic acid epimerase [Source:HGNC Symbol;Acc:HGNC:17855]	-	1785	1174	1277	876	980	1055	7.26347	7.33987	6.70451	6.0109	4.57335	5.32189
ENSG00000167797	1844.67	1877.25	2055.11	1561.97	1461.34	1564.95	0.332736	0.000143496	0.00106807	CDK2AP2	11	67506497	67508649	-	2019	protein_coding	cyclin dependent kinase 2 associated protein 2 [Source:HGNC Symbol;Acc:HGNC:30833]	-	2410	1594	2080	1207	1655	1642	32.2033	32.7255	35.8605	27.1969	25.362	27.1997
ENSG00000153048	1440.53	1281.33	1458.34	804.927	1132.87	1082.69	0.466219	0.000143608	0.00106846	CARHSP1	16	8852942	8869012	-	5577	protein_coding	calcium regulated heat stable protein 1 [Source:HGNC Symbol;Acc:HGNC:17150]	CSD	1882	1088	1476	622	1283	1136	9.10413	8.08653	9.21245	5.07386	7.11783	6.81246
ENSG00000161653	1247.64	1335.51	1405.97	916.219	1069.29	1061.73	0.385551	0.00014522	0.00107953	NAGS	17	44004546	44009063	+	2822	protein_coding	N-acetylglutamate synthase [Source:HGNC Symbol;Acc:HGNC:17996]	-	1630	1134	1423	708	1211	1114	15.583	16.6567	17.5524	11.4137	13.2773	13.2025
ENSG00000142156	45190.6	42333.5	42222.6	32879.1	38071.6	36050.1	0.278008	0.000146418	0.00108798	COL6A1	21	45981737	46005050	+	5343	protein_coding	collagen type VI alpha 1 chain [Source:HGNC Symbol;Acc:HGNC:2211]	-	59040	35946	42734	25407	43117	37825	298.113	278.868	278.406	216.33	249.681	236.767
ENSG00000145050	3063.99	3186.85	3195.3	2317.72	2600.39	2681.96	0.312275	0.0001481	0.00109861	MANF	3	51385047	51389397	+	2383	protein_coding	mesencephalic astrocyte derived neurotrophic factor [Source:HGNC Symbol;Acc:HGNC:15461]	-	4003	2706	3234	1791	2945	2814	45.3191	47.0693	47.2395	34.1917	38.2369	39.4936
ENSG00000163297	11932.2	13683.6	13795.9	10853.6	10400.7	11018.5	0.288117	0.000148575	0.00110028	ANTXR2	4	79901149	80125454	-	9864	protein_coding	ANTXR cell adhesion molecule 2 [Source:HGNC Symbol;Acc:HGNC:21732]	-	15589	11619	13963	8387	11779	11561	42.6368	48.8258	49.2737	38.6814	36.9468	39.1985
ENSG00000139970	2747.87	3288.13	3373.15	2568.78	2423.79	2389.36	0.349635	0.000149403	0.00110562	RTN1	14	59595976	59870966	-	6209	protein_coding	reticulon 1 [Source:HGNC Symbol;Acc:HGNC:10467]	-	3590	2792	3414	1985	2745	2507	15.5988	18.6392	19.1395	14.5441	13.6786	13.5039
ENSG00000105514	1334.13	1374.37	1292.35	1010.69	1010.13	1107.47	0.354034	0.000150681	0.00111447	RAB3D	19	11322046	11346270	-	4417	protein_coding	RAB3D, member RAS oncogene family [Source:HGNC Symbol;Acc:HGNC:9779]	-	1743	1167	1308	781	1144	1162	10.6461	10.9516	10.3079	8.04401	8.01347	8.79843
ENSG00000180758	916.212	1121.17	1006.81	716.928	769.962	786.288	0.417689	0.000150932	0.00111586	GPR157	1	9100305	9129170	-	5372	protein_coding	G protein-coupled receptor 157 [Source:HGNC Symbol;Acc:HGNC:23687]	-	1197	952	1019	554	872	825	6.01143	7.34573	6.60279	4.69162	5.0223	5.13623
ENSG00000104447	1429.81	1469.76	1421.78	1270.8	980.112	994.058	0.416362	0.00015138	0.00111823	TRPS1	8	115408496	115809673	-	11072	protein_coding	transcriptional repressor GATA binding 1 [Source:HGNC Symbol;Acc:HGNC:12340]	zf-GATA	1868	1248	1439	982	1110	1043	4.55167	4.67221	4.52402	4.03491	3.10183	3.15054
ENSG00000172733	52.0488	43.5747	27.665	18.1173	5.2979	4.76538	2.19487	0.000152805	0.00112783	PURG	8	30995802	31033715	-	3771	protein_coding	purine rich element binding protein G [Source:HGNC Symbol;Acc:HGNC:17930]	-	68	37	28	14	6	5	0.486488	0.406705	0.258459	0.168896	0.0492285	0.0443445
ENSG00000214216	61.2339	56.5294	59.282	21.9996	21.1916	21.9207	1.44574	0.000153145	0.00112984	IQCJ	3	158962928	159266307	+	2923	protein_coding	IQ motif containing J [Source:HGNC Symbol;Acc:HGNC:32406]	-	80	48	60	17	24	23	0.738382	0.680685	0.714516	0.264587	0.254041	0.263163
ENSG00000138593	1345.62	1397.93	1367.44	1145.27	1046.34	1040.76	0.348086	0.000153312	0.0011306	SECISBP2L	15	48988476	49046563	-	8699	protein_coding	SECIS binding protein 2 like [Source:HGNC Symbol;Acc:HGNC:28997]	-	1758	1187	1384	885	1185	1092	5.45217	5.65608	5.53804	4.62831	4.21474	4.19836
ENSG00000008513	21553.6	23626.9	21435.4	18316.6	18185	19150.2	0.259296	0.000153946	0.00113479	ST3GAL1	8	133454848	133571940	-	8852	protein_coding	ST3 beta-galactoside alpha-2,3-sialyltransferase 1 [Source:HGNC Symbol;Acc:HGNC:10862]	-	28159	20062	21695	14154	20595	20093	85.8214	93.9435	85.3115	72.7422	71.985	75.9154
ENSG00000196754	378.885	525.252	536.502	166.938	347.013	305.937	0.803311	0.000155199	0.00114163	S100A2	1	153561108	153567890	-	1567	protein_coding	S100 calcium binding protein A2 [Source:HGNC Symbol;Acc:HGNC:10492]	-	495	446	543	129	393	321	8.52228	11.7978	12.062	3.74515	7.75971	6.85114
ENSG00000082153	18999.3	18452.1	18866.5	16367.7	15487.5	15923	0.237415	0.000155817	0.00114522	BZW1	2	200810594	200827338	+	8085	protein_coding	basic leucine zipper and W2 domains 1 [Source:HGNC Symbol;Acc:HGNC:18380]	-	24822	15668	19095	12648	17540	16707	82.8279	80.3281	82.2109	71.169	67.123	69.1107
ENSG00000107140	660.561	620.646	528.598	366.229	456.502	436.509	0.520321	0.000157017	0.0011526	TESK1	9	35605305	35610041	+	3298	protein_coding	testis associated actin remodelling kinase 1 [Source:HGNC Symbol;Acc:HGNC:11731]	-	863	527	535	283	517	458	7.0596	6.6236	5.64667	3.90377	4.85022	4.64453
ENSG00000068650	1902.08	2152.83	2253.71	1744.44	1529.33	1647.87	0.358422	0.000157146	0.00115306	ATP11A	13	112690329	112887168	+	13733	protein_coding	ATPase phospholipid transporting 11A [Source:HGNC Symbol;Acc:HGNC:13552]	-	2485	1828	2281	1348	1732	1729	4.88181	5.51753	5.78162	4.46553	3.90215	4.21072
ENSG00000132016	96.4434	144.857	140.301	59.5283	66.2238	61.9499	1.01439	0.00015755	0.00115554	C19orf57	19	13882348	13906452	-	3840	protein_coding	chromosome 19 open reading frame 57 [Source:HGNC Symbol;Acc:HGNC:28153]	-	126	123	142	46	75	65	0.885236	1.32772	1.2872	0.544974	0.604299	0.56612
ENSG00000006283	31.3824	42.3971	35.5692	6.47047	12.3618	6.67153	2.0721	0.000158462	0.00116029	CACNA1G	17	50561068	50627474	+	9709	protein_coding	calcium voltage-gated channel subunit alpha1 G [Source:HGNC Symbol;Acc:HGNC:1394]	-	41	36	36	5	14	7	0.113928	0.153696	0.129068	0.0234285	0.0446144	0.0241129
ENSG00000163686	1818.65	1867.83	1693.49	1497.27	1278.56	1437.24	0.354056	0.000159209	0.00116528	ABHD6	3	58237506	58295693	+	3589	protein_coding	abhydrolase domain containing 6 [Source:HGNC Symbol;Acc:HGNC:21398]	-	2376	1586	1714	1157	1448	1508	17.8605	18.3174	16.6237	14.6659	12.4829	14.0525
ENSG00000186834	4682.1	4205.55	3695.25	2698.19	3569.9	3209.96	0.408098	0.000159364	0.00116593	HEXIM1	17	45148502	45152101	+	3600	protein_coding	hexamethylene bisacetamide inducible 1 [Source:HGNC Symbol;Acc:HGNC:24953]	-	6117	3571	3740	2085	4043	3368	45.8412	41.117	36.1625	26.3483	34.7475	31.2893
ENSG00000162745	38.2712	49.4632	52.3658	10.3528	15.0107	16.2023	1.73203	0.00016062	0.00117316	OLFML2B	1	161983192	162023854	-	3415	protein_coding	olfactomedin like 2B [Source:HGNC Symbol;Acc:HGNC:24558]	-	50	42	53	8	17	17	0.395002	0.509791	0.540225	0.106573	0.154021	0.166489
ENSG00000167302	284.738	248.494	240.092	141.056	154.522	182.038	0.693591	0.000160881	0.00117458	TEPSIN	17	81228277	81239091	-	4762	protein_coding	TEPSIN, adaptor related protein complex 4 accessory protein [Source:HGNC Symbol;Acc:HGNC:26458]	-	372	211	243	109	175	191	2.10753	1.83665	1.77626	1.04132	1.13703	1.34144
ENSG00000171497	1332.6	1568.69	1701.39	1147.86	1121.39	1218.03	0.398947	0.00016128	0.00117701	PPID	4	158709134	158723396	-	2509	protein_coding	peptidylprolyl isomerase D [Source:HGNC Symbol;Acc:HGNC:9257]	-	1741	1332	1722	887	1270	1278	18.7205	22.0058	23.8903	16.0832	15.6612	17.0356
ENSG00000035115	257.948	332.11	285.542	196.702	178.363	182.038	0.65067	0.0001621	0.00118249	SH3YL1	2	217730	266398	-	11165	protein_coding	SH3 and SYLF domain containing 1 [Source:HGNC Symbol;Acc:HGNC:29546]	-	337	282	289	152	202	191	0.814312	1.04695	0.901008	0.619347	0.559776	0.572139
ENSG00000239887	230.393	299.135	257.877	161.762	141.277	179.178	0.704519	0.000162453	0.00118447	C1orf226	1	162366908	162386818	+	4495	protein_coding	chromosome 1 open reading frame 226 [Source:HGNC Symbol;Acc:HGNC:34351]	-	301	254	261	125	160	188	1.80658	2.34228	2.02116	1.26511	1.10132	1.3988
ENSG00000135631	2282.49	2190.51	2193.44	1695.26	1869.28	1810.84	0.309798	0.000163097	0.00118784	RAB11FIP5	2	73073382	73156721	-	7058	protein_coding	RAB11 family interacting protein 5 [Source:HGNC Symbol;Acc:HGNC:24845]	-	2982	1860	2220	1310	2117	1900	11.3984	10.9236	10.9487	8.44381	9.28028	9.00323
ENSG00000267270	143.9	211.985	212.427	116.468	98.0112	99.1199	0.857025	0.00016436	0.00119555	PARD6G-AS1	18	80147924	80178432	+	4589	antisense	PARD6G antisense RNA 1 [Source:HGNC Symbol;Acc:HGNC:44109]	-	188	180	215	90	111	104	1.10525	1.62588	1.63083	0.892223	0.748388	0.757952
ENSG00000275216	432.464	411.016	303.326	302.818	203.086	169.648	0.772536	0.000165925	0.0012044	AL161431.1	13	109269634	109278512	+	5087	lincRNA	novel transcript	-	565	349	307	234	230	178	2.99645	2.84379	2.10071	2.09268	1.3989	1.17027
ENSG00000211455	2539.68	2682.79	2488.86	2212.9	1928.44	2045.3	0.318728	0.000166995	0.00121166	STK38L	12	27243968	27325959	+	6921	protein_coding	serine/threonine kinase 38 like [Source:HGNC Symbol;Acc:HGNC:17848]	-	3318	2278	2519	1710	2184	2146	12.9338	13.6433	12.6692	11.2403	9.7635	10.3702
ENSG00000272031	443.18	343.887	343.836	216.114	264.895	254.471	0.620225	0.000169249	0.00122599	ANKRD34A	1	145959442	145964582	-	3677	protein_coding	ankyrin repeat domain 34A [Source:HGNC Symbol;Acc:HGNC:27639]	-	579	292	348	167	300	267	4.2482	3.29172	3.29439	2.0662	2.52435	2.42853
ENSG00000101654	3868.45	3733.3	4019.32	3398.29	3050.71	2993.61	0.300618	0.00016948	0.00122716	RNMT	18	13726660	13764558	+	6982	protein_coding	RNA guanine-7 methyltransferase [Source:HGNC Symbol;Acc:HGNC:10075]	-	5054	3170	4068	2626	3455	3141	19.5288	18.8197	20.2811	17.1105	15.3105	15.0458
ENSG00000140497	1745.93	1724.15	1721.16	1329.03	1395.11	1437.24	0.318214	0.000170192	0.0012318	SCAMP2	15	74843730	74873365	-	5000	protein_coding	secretory carrier membrane protein 2 [Source:HGNC Symbol;Acc:HGNC:10564]	-	2281	1464	1742	1027	1580	1508	12.3076	12.1368	12.1274	9.34435	9.77707	10.0869
ENSG00000175591	2125.58	2138.7	1938.52	1620.21	1565.53	1746.99	0.330458	0.000170521	0.00123335	P2RY2	11	73218298	73236352	+	2861	protein_coding	purinergic receptor P2Y2 [Source:HGNC Symbol;Acc:HGNC:8541]	-	2777	1816	1962	1252	1773	1833	26.1865	26.3107	23.871	19.9084	19.174	21.4275
ENSG00000080824	123418	160035	164990	126468	105388	112581	0.38068	0.000171463	0.00123845	HSP90AA1	14	102080738	102139699	-	5248	protein_coding	heat shock protein 90 alpha family class A member 1 [Source:HGNC Symbol;Acc:HGNC:5253]	-	161241	135888	166988	97727	119355	118124	828.898	1073.3	1107.6	847.168	703.669	752.785
ENSG00000120318	877.176	759.614	856.625	625.048	617.205	633.796	0.412444	0.000171813	0.00123996	ARAP3	5	141653401	141682221	-	6186	protein_coding	ArfGAP with RhoGAP domain, ankyrin repeat and PH domain 3 [Source:HGNC Symbol;Acc:HGNC:24097]	-	1146	645	867	483	699	665	4.99798	4.32199	4.87864	3.55211	3.49614	3.59533
ENSG00000188042	244.936	257.915	240.092	172.115	147.458	149.633	0.666867	0.00017292	0.00124744	ARL4C	2	234493041	234497053	-	4013	protein_coding	ADP ribosylation factor like GTPase 4C [Source:HGNC Symbol;Acc:HGNC:698]	-	320	219	243	133	167	157	2.1513	2.26209	2.10779	1.50776	1.28756	1.30845
ENSG00000198720	366.638	382.751	387.309	253.642	253.416	273.533	0.540633	0.000173048	0.00124785	ANKRD13B	17	29589769	29614761	+	3971	protein_coding	ankyrin repeat domain 13B [Source:HGNC Symbol;Acc:HGNC:26363]	-	479	325	392	196	287	287	3.25428	3.39248	3.43618	2.24546	2.23616	2.41718
ENSG00000185522	81.1349	55.3517	72.1265	23.2937	19.4256	35.2638	1.42306	0.000173236	0.00124818	LMNTD2	11	554855	560779	-	2934	protein_coding	lamin tail domain containing 2 [Source:HGNC Symbol;Acc:HGNC:28561]	-	106	47	73	18	22	37	0.974688	0.664006	0.866069	0.279101	0.231998	0.421763
ENSG00000180182	2921.62	3271.64	2977.93	2778.42	1940.8	2083.42	0.432534	0.000177629	0.00127579	MED14	X	40648306	40735858	-	9656	protein_coding	mediator complex subunit 14 [Source:HGNC Symbol;Acc:HGNC:2370]	-	3817	2778	3014	2147	2198	2186	10.6646	11.9253	10.8651	10.1154	7.04291	7.57146
ENSG00000175073	1926.57	1977.35	1812.05	1651.26	1366.86	1453.44	0.356107	0.000178467	0.00128114	VCPIP1	8	66628487	66667217	-	9942	protein_coding	valosin containing protein interacting protein 1 [Source:HGNC Symbol;Acc:HGNC:30897]	-	2517	1679	1834	1276	1548	1525	6.83013	7.00021	6.42118	5.83883	4.81747	5.13006
ENSG00000138834	1427.52	1114.1	1127.35	757.045	973.048	916.859	0.470361	0.000178636	0.00128176	MAPK8IP3	16	1706183	1770317	+	10285	protein_coding	mitogen-activated protein kinase 8 interacting protein 3 [Source:HGNC Symbol;Acc:HGNC:6884]	-	1865	946	1141	585	1102	962	4.89209	3.8126	3.86163	2.58762	3.31512	3.12822
ENSG00000158555	1308.87	1194.18	1378.31	974.453	1057.81	972.137	0.369522	0.000179846	0.00128841	GDPD5	11	75434640	75525903	-	9867	protein_coding	glycerophosphodiester phosphodiesterase domain containing 5 [Source:HGNC Symbol;Acc:HGNC:28804]	-	1710	1014	1395	753	1198	1020	4.67553	4.25978	4.92129	3.47183	3.75659	3.45734
ENSG00000172318	305.404	287.358	306.291	200.585	201.32	193.474	0.596005	0.000180553	0.00129189	B3GALT1	2	167868948	167874041	+	5094	protein_coding	beta-1,3-galactosyltransferase 1 [Source:HGNC Symbol;Acc:HGNC:916]	-	399	244	310	155	228	203	2.11317	1.98548	2.11832	1.38427	1.38483	1.3328
ENSG00000166105	3217.08	3232.78	3165.66	2460.07	2748.73	2648.6	0.290281	0.000181431	0.00129764	GLB1L3	11	134274245	134319564	+	8945	protein_coding	galactosidase beta 1 like 3 [Source:HGNC Symbol;Acc:HGNC:25147]	-	4203	2745	3204	1901	3113	2779	12.6765	12.7203	12.4681	9.66831	10.7676	10.3905
ENSG00000168286	2026.08	2169.32	2024.48	1427.39	1768.62	1646.92	0.358489	0.000182217	0.00130274	THAP11	16	67842082	67844195	+	2114	protein_coding	THAP domain containing 11 [Source:HGNC Symbol;Acc:HGNC:23194]	THAP	2647	1842	2049	1103	2003	1728	33.7807	36.1176	33.7386	23.7366	29.3155	27.3379
ENSG00000164855	343.675	386.284	335.932	174.703	242.82	259.237	0.646236	0.000182543	0.00130454	TMEM184A	7	1542235	1560821	-	7805	protein_coding	transmembrane protein 184A [Source:HGNC Symbol;Acc:HGNC:28797]	-	449	328	340	135	275	272	1.55201	1.74195	1.51634	0.786882	1.09014	1.16553
ENSG00000150764	1895.95	2241.16	1908.88	1637.03	1454.27	1612.6	0.361785	0.000182696	0.0013051	DIXDC1	11	111927144	112022584	+	8509	protein_coding	DIX domain containing 1 [Source:HGNC Symbol;Acc:HGNC:23695]	-	2477	1903	1932	1265	1647	1692	7.85357	9.27031	7.90348	6.76333	5.98876	6.65041
ENSG00000139631	192.887	211.985	238.116	103.528	149.224	120.088	0.776522	0.000184724	0.00131798	CSAD	12	53157663	53180909	-	4390	protein_coding	cysteine sulfinic acid decarboxylase [Source:HGNC Symbol;Acc:HGNC:18966]	-	252	180	241	80	169	126	1.54866	1.69958	1.91092	0.829038	1.19109	0.959915
ENSG00000139880	798.337	647.733	639.258	483.991	492.705	525.145	0.475583	0.000185438	0.00132254	CDH24	14	23047062	23057538	-	3748	protein_coding	cadherin 24 [Source:HGNC Symbol;Acc:HGNC:14265]	-	1043	550	647	374	558	551	7.50766	6.08271	6.00889	4.53963	4.60634	4.91676
ENSG00000160007	5832.53	6248.85	5862.01	4926.62	5076.27	4986.49	0.259022	0.000185576	0.00132298	ARHGAP35	19	46918676	47005077	+	11245	protein_coding	Rho GTPase activating protein 35 [Source:HGNC Symbol;Acc:HGNC:4591]	-	7620	5306	5933	3807	5749	5232	18.2816	19.5588	18.3656	15.4018	15.8181	15.5609
ENSG00000139433	2951.47	2643.93	2785.27	2290.55	2081.19	2356	0.318202	0.000186576	0.00132946	GLTP	12	109850943	109880488	-	2696	protein_coding	glycolipid transfer protein [Source:HGNC Symbol;Acc:HGNC:24867]	-	3856	2245	2819	1770	2357	2472	38.5866	34.5168	36.3969	29.8677	27.0496	30.6659
ENSG00000147121	771.547	666.576	700.516	509.873	518.311	553.737	0.436319	0.000186918	0.00133093	KRBOX4	X	46446857	46497422	+	4120	protein_coding	KRAB box domain containing 4 [Source:HGNC Symbol;Acc:HGNC:26007]	-	1008	566	709	394	587	581	6.60059	5.69447	5.99016	4.35059	4.40821	4.71634
ENSG00000090530	486.81	646.555	609.617	419.287	409.704	385.996	0.517937	0.000187846	0.00133645	P3H2	3	189956728	190122437	-	5605	protein_coding	prolyl 3-hydroxylase 2 [Source:HGNC Symbol;Acc:HGNC:19317]	-	636	549	617	324	464	405	3.06127	4.06004	3.83177	2.62977	2.56132	2.41661
ENSG00000141699	874.879	1012.82	853.661	669.047	713.451	672.872	0.412831	0.000188986	0.00134293	RETREG3	17	42579513	42610623	-	5145	protein_coding	reticulophagy regulator family member 3 [Source:HGNC Symbol;Acc:HGNC:27258]	-	1143	860	864	517	808	706	5.9935	6.92863	5.84545	4.57145	4.85901	4.58929
ENSG00000250510	166.097	94.2157	122.516	62.1165	56.5109	67.6684	1.04834	0.00018923	0.00134389	GPR162	12	6821545	6829972	+	3295	protein_coding	G protein-coupled receptor 162 [Source:HGNC Symbol;Acc:HGNC:16693]	-	217	80	124	48	64	71	1.77674	1.0064	1.30995	0.662727	0.600961	0.720658
ENSG00000071655	3331.12	3487.16	3471.95	1998.08	2789.34	2877.34	0.423198	0.000189857	0.00134749	MBD3	19	1573596	1592801	-	7845	protein_coding	methyl-CpG binding domain protein 3 [Source:HGNC Symbol;Acc:HGNC:6918]	MBD	4352	2961	3514	1544	3159	3019	14.9663	15.6451	15.5919	8.95371	12.4589	12.8705
ENSG00000221914	2910.91	3003.12	2845.54	2526.07	2322.25	2297.87	0.294448	0.00019027	0.00134933	PPP2R2A	8	26291491	26372680	+	7865	protein_coding	protein phosphatase 2 regulatory subunit Balpha [Source:HGNC Symbol;Acc:HGNC:9304]	-	3803	2550	2880	1952	2630	2411	13.0451	13.4393	12.7463	11.2909	10.3462	10.2524
ENSG00000263345	71.9498	37.6863	43.4735	9.05866	17.6597	18.1084	1.75805	0.000193571	0.00137107	AC006435.2	17	2375061	2379306	-	1234	antisense	novel transcript, antisense to SGSM2	-	94	32	44	7	20	19	2.0551	1.0749	1.24116	0.258067	0.50146	0.51495
ENSG00000152104	4514.47	5044.07	4594.36	3981.93	3772.99	3880.93	0.282284	0.000194242	0.00137472	PTPN14	1	214348696	214552449	-	18756	protein_coding	protein tyrosine phosphatase, non-receptor type 14 [Source:HGNC Symbol;Acc:HGNC:9647]	-	5898	4283	4650	3077	4273	4072	8.48368	9.46546	8.62983	7.46339	7.04879	7.26096
ENSG00000008853	880.237	823.209	841.805	574.578	657.823	676.684	0.412981	0.000194892	0.00137797	RHOBTB2	8	22987417	23020199	+	6580	protein_coding	Rho related BTB domain containing 2 [Source:HGNC Symbol;Acc:HGNC:18756]	-	1150	699	852	444	745	710	4.71511	4.40337	4.50716	3.06977	3.5031	3.60877
ENSG00000108511	656.734	546.451	460.424	386.934	406.172	326.905	0.57355	0.000194982	0.00137797	HOXB6	17	48595751	48604992	-	2604	protein_coding	homeobox B6 [Source:HGNC Symbol;Acc:HGNC:5117]	Homeobox	858	464	466	299	460	343	8.88927	7.38603	6.22923	5.22371	5.46561	4.40534
ENSG00000122786	2142.42	2138.7	2207.27	1753.5	1754.49	1787.02	0.293119	0.000195015	0.00137797	CALD1	7	134744252	134970728	+	9843	protein_coding	caldesmon 1 [Source:HGNC Symbol;Acc:HGNC:1441]	-	2799	1816	2234	1355	1987	1875	7.67176	7.64755	7.90033	6.26269	6.24586	6.37089
ENSG00000141431	32.1478	38.864	65.2102	19.4114	7.06387	9.53076	1.95825	0.000195647	0.00138188	ASXL3	18	33578233	33751192	+	13619	protein_coding	ASXL transcriptional regulator 3 [Source:HGNC Symbol;Acc:HGNC:29357]	-	42	33	66	15	8	10	0.0832001	0.100439	0.16869	0.0501066	0.0181747	0.0245573
ENSG00000100097	11774.5	11470.8	12893.8	8203.26	10374.2	10002.5	0.33813	0.000195861	0.00138284	LGALS1	22	37675608	37679806	+	1099	protein_coding	galectin 1 [Source:HGNC Symbol;Acc:HGNC:6561]	-	15383	9740	13050	6339	11749	10495	377.627	367.363	413.335	262.405	330.769	319.383
ENSG00000181031	1236.92	1422.66	1437.59	1019.75	1055.17	1096.99	0.367037	0.00019644	0.00138637	RPH3AL	17	212389	386254	-	6066	protein_coding	rabphilin 3A like (without C2 domains) [Source:HGNC Symbol;Acc:HGNC:10296]	-	1616	1208	1455	788	1195	1151	7.18718	8.25465	8.3493	5.9098	6.09519	6.34599
ENSG00000185988	21.4319	20.0208	22.7248	0	1.76597	4.76538	3.21694	0.000197774	0.00139466	PLK5	19	1524074	1536046	+	3073	protein_coding	polo like kinase 5 [Source:HGNC Symbol;Acc:HGNC:27001]	-	28	17	23	0	2	5	0.245819	0.229309	0.260528	0	0.0201367	0.0544169
ENSG00000225264	159.208	183.721	165.002	108.704	89.1813	93.4014	0.805708	0.000200137	0.00141019	ZNRF2P2	7	29598795	29685255	-	887	transcribed_processed_pseudogene	zinc and ring finger 2 pseudogene 2 [Source:HGNC Symbol;Acc:HGNC:42793]	-	208	156	167	84	101	98	6.32644	7.29013	6.55364	4.30829	3.52306	3.69512
ENSG00000162496	114.814	71.8395	96.8273	34.9405	48.5641	41.9353	1.1741	0.000200741	0.00141354	DHRS3	1	12567910	12617731	-	3036	protein_coding	dehydrogenase/reductase 3 [Source:HGNC Symbol;Acc:HGNC:17693]	-	150	61	98	27	55	44	1.33294	0.832841	1.12361	0.404586	0.560509	0.484705
ENSG00000158106	1193.3	932.735	1007.79	643.165	806.164	814.88	0.468091	0.000203855	0.00143294	RHPN1	8	143368887	143384220	+	4172	protein_coding	rhophilin Rho GTPase binding protein 1 [Source:HGNC Symbol;Acc:HGNC:19973]	-	1559	792	1020	497	913	855	10.0814	7.86892	8.51031	5.41952	6.77093	6.85407
ENSG00000132003	407.205	474.611	384.345	273.054	313.459	274.486	0.551772	0.000207014	0.00145108	ZSWIM4	19	13795460	13832230	+	4713	protein_coding	zinc finger SWIM-type containing 4 [Source:HGNC Symbol;Acc:HGNC:25704]	-	532	403	389	211	355	288	3.04533	3.54439	2.87304	2.03673	2.33052	2.04372
ENSG00000156860	2434.81	2349.5	2317.93	1313.51	1996.43	1863.26	0.455033	0.000207529	0.00145411	FBRS	16	30658431	30670814	+	7218	protein_coding	fibrosin [Source:HGNC Symbol;Acc:HGNC:20442]	-	3181	1995	2346	1015	2261	1955	11.8896	11.4567	11.3136	6.39732	9.69182	9.0585
ENSG00000126903	2133.24	2236.44	2188.5	1411.86	1851.62	1767.96	0.379769	0.000209646	0.00146544	SLC10A3	X	154487306	154490690	-	2247	protein_coding	solute carrier family 10 member 3 [Source:HGNC Symbol;Acc:HGNC:22979]	-	2787	1899	2215	1091	2097	1855	33.4621	35.0313	34.3131	22.0887	28.8747	27.6101
ENSG00000215302	80.3695	110.703	95.8393	50.4697	42.3832	40.0292	1.11217	0.000209982	0.0014672	AC127502.1	15	30470779	30507623	+	2331	transcribed_unprocessed_pseudogene	WAS protein homolog associated with actin, golgi membranes and microtubules (WHAMM) pseudogene	-	105	94	97	39	48	42	1.21525	1.67155	1.4485	0.761152	0.637119	0.602606
ENSG00000183722	950.656	1057.57	1029.53	605.636	850.313	741.493	0.462249	0.000210252	0.00146769	LHFPL6	13	39209116	39603528	-	4564	protein_coding	LHFPL tetraspan subfamily member 6 [Source:HGNC Symbol;Acc:HGNC:6586]	-	1242	898	1042	468	963	778	7.34168	8.15577	7.94715	4.66497	6.52833	5.70112
ENSG00000125744	481.452	479.322	516.742	362.346	326.704	366.934	0.48615	0.000212604	0.0014814	RTN2	19	45485289	45497061	-	3238	protein_coding	reticulon 2 [Source:HGNC Symbol;Acc:HGNC:10468]	-	629	407	523	280	370	385	5.24075	5.21017	5.62231	3.93396	3.53547	3.97659
ENSG00000203814	97.9742	107.17	104.732	49.1756	33.5534	60.9969	1.1113	0.000217574	0.00151362	HIST2H2BF	1	149782689	149812373	-	3196	protein_coding	histone cluster 2 H2B family member f [Source:HGNC Symbol;Acc:HGNC:24700]	-	128	91	106	38	38	64	1.0805	1.18024	1.15449	0.540911	0.367874	0.66973
ENSG00000129295	329.898	317.978	315.183	212.231	237.523	183.944	0.603625	0.000218382	0.00151864	LRRC6	8	132571953	132675617	-	2778	protein_coding	leucine rich repeat containing 6 [Source:HGNC Symbol;Acc:HGNC:16725]	-	431	270	319	164	269	193	4.18567	4.02871	3.99713	2.68572	2.996	2.32355
ENSG00000251562	2449.36	2468.45	1819.96	1820.79	1684.73	1456.3	0.44235	0.000220239	0.00152974	MALAT1	11	65497688	65506516	+	8829	lincRNA	metastasis associated lung adenocarcinoma transcript 1 [Source:HGNC Symbol;Acc:HGNC:29665]	-	3200	2096	1842	1407	1908	1528	9.77818	9.84042	7.26219	7.24989	6.68634	5.78813
ENSG00000134590	3439.05	3275.17	3271.38	2671.01	2829.08	2750.58	0.275214	0.000220711	0.00153181	RTL8C	X	135032366	135033546	+	1181	protein_coding	retrotransposon Gag like 8C [Source:HGNC Symbol;Acc:HGNC:2569]	-	4493	2781	3311	2064	3204	2886	102.638	97.6079	97.5885	79.5076	83.9391	81.7284
ENSG00000005448	1197.89	993.975	1162.92	785.515	899.76	852.05	0.402949	0.000221144	0.00153421	WDR54	2	74421678	74425755	+	2860	protein_coding	WD repeat domain 54 [Source:HGNC Symbol;Acc:HGNC:25770]	-	1565	844	1177	607	1019	894	14.7628	12.2324	14.3252	9.65543	11.0238	10.4544
ENSG00000167394	516.661	531.141	411.022	324.818	357.608	323.093	0.535304	0.00022161	0.00153623	ZNF668	16	31060843	31074320	-	3935	protein_coding	zinc finger protein 668 [Source:HGNC Symbol;Acc:HGNC:25821]	zf-C2H2	675	451	416	251	405	339	4.62784	4.75079	3.67992	2.90187	3.18443	2.88125
ENSG00000149564	132.418	98.9265	93.8632	36.2346	64.4578	47.6538	1.12276	0.000222469	0.00154097	ESAM	11	124752583	124762290	-	2920	protein_coding	endothelial cell adhesion molecule [Source:HGNC Symbol;Acc:HGNC:17474]	-	173	84	95	28	73	50	1.59839	1.19242	1.13248	0.436239	0.773503	0.572682
ENSG00000109736	2037.56	1863.11	1945.44	1436.44	1657.36	1549.7	0.331524	0.000223	0.00154343	MFSD10	4	2930561	2934859	-	3159	protein_coding	major facilitator superfamily domain containing 10 [Source:HGNC Symbol;Acc:HGNC:16894]	-	2662	1582	1969	1110	1877	1626	22.7341	20.7583	21.6963	15.9854	18.3838	17.2146
ENSG00000176022	3101.5	3208.04	2906.8	2122.31	2529.75	2611.43	0.341949	0.000223998	0.00154851	B3GALT6	1	1232226	1235041	+	2816	protein_coding	beta-1,3-galactosyltransferase 6 [Source:HGNC Symbol;Acc:HGNC:17978]	-	4052	2724	2942	1640	2865	2740	38.8201	40.0967	36.3663	26.4948	31.4785	32.542
ENSG00000184486	2069.71	2347.15	2228.02	1728.91	1736.83	1859.45	0.317982	0.000225349	0.00155601	POU3F2	6	98834592	98839470	+	4879	protein_coding	POU class 3 homeobox 2 [Source:HGNC Symbol;Acc:HGNC:9215]	Pou	2704	1993	2255	1336	1967	1951	14.9519	16.9321	16.0881	12.4573	12.4737	13.3737
ENSG00000186868	469.97	452.235	429.795	291.171	298.448	352.638	0.519528	0.000228085	0.00157305	MAPT	17	45894382	46028334	+	14920	protein_coding	microtubule associated protein tau [Source:HGNC Symbol;Acc:HGNC:6893]	-	614	384	435	225	338	370	1.11025	1.06683	1.01487	0.686061	0.700922	0.829391
ENSG00000153234	72.7153	110.703	81.0188	27.176	40.6172	43.8415	1.22373	0.000228505	0.00157471	NR4A2	2	156324432	156342348	-	3967	protein_coding	nuclear receptor subfamily 4 group A member 2 [Source:HGNC Symbol;Acc:HGNC:7981]	NGFIB-like	95	94	82	21	46	46	0.646072	0.982199	0.719517	0.240827	0.358771	0.387813
ENSG00000146966	241.874	285.002	279.614	165.644	176.597	175.366	0.634949	0.000228832	0.00157634	DENND2A	7	140518420	140673993	-	5148	protein_coding	DENN domain containing 2A [Source:HGNC Symbol;Acc:HGNC:22212]	-	316	242	283	128	200	184	1.65603	1.94855	1.91354	1.13115	1.20202	1.19538
ENSG00000081181	139.307	117.77	92.8752	64.7047	45.0322	60.9969	1.04683	0.000229896	0.00158243	ARG2	14	67619798	67651720	+	2418	protein_coding	arginase 2 [Source:HGNC Symbol;Acc:HGNC:664]	-	182	100	94	50	51	64	2.03065	1.71426	1.3532	0.940725	0.652583	0.885218
ENSG00000186318	1688.52	1837.21	1584.81	1252.68	1414.54	1340.02	0.348754	0.000230753	0.0015877	BACE1	11	117285207	117316259	-	7190	protein_coding	beta-secretase 1 [Source:HGNC Symbol;Acc:HGNC:933]	-	2206	1560	1604	968	1602	1406	8.27744	8.99352	7.76542	6.12485	6.89375	6.54008
ENSG00000148200	125.53	155.456	181.798	67.2929	83.0005	94.3545	0.908975	0.000230989	0.00158808	NR6A1	9	124517275	124771310	-	7124	protein_coding	nuclear receptor subfamily 6 group A member 1 [Source:HGNC Symbol;Acc:HGNC:7985]	GCNF-like	164	132	184	52	94	99	0.621069	0.76804	0.899049	0.332069	0.40825	0.46477
ENSG00000117519	1064.7	1283.69	1065.1	892.925	823.824	872.065	0.397953	0.00023129	0.00158829	CNN3	1	94896949	94927278	-	2838	protein_coding	calponin 3 [Source:HGNC Symbol;Acc:HGNC:2157]	-	1391	1090	1078	690	933	915	13.2231	15.9202	13.222	11.0608	10.1716	10.7829
ENSG00000133243	4308.57	4116.05	4403.67	3351.7	3642.31	3609.3	0.274401	0.00023535	0.00161365	BTBD2	19	1985438	2034881	-	5944	protein_coding	BTB domain containing 2 [Source:HGNC Symbol;Acc:HGNC:15504]	-	5629	3495	4457	2590	4125	3787	25.5489	24.3726	26.1008	19.823	21.4717	21.308
ENSG00000070269	1002.71	1136.48	1272.59	877.396	813.228	879.689	0.408002	0.000238901	0.0016348	TMEM260	14	56488354	56650606	+	8077	protein_coding	transmembrane protein 260 [Source:HGNC Symbol;Acc:HGNC:20185]	-	1310	965	1288	678	921	923	4.37563	4.95235	5.5508	3.81881	3.52802	3.82189
ENSG00000204525	387.304	468.723	428.807	249.76	321.406	297.36	0.557049	0.000241173	0.00164778	HLA-C	6	31268749	31272130	-	2507	protein_coding	major histocompatibility complex, class I, C [Source:HGNC Symbol;Acc:HGNC:4933]	-	506	398	434	193	364	312	5.44523	6.58056	6.02594	3.50229	4.4923	4.16224
ENSG00000160570	665.919	684.241	716.325	425.757	549.216	519.426	0.462673	0.000241759	0.00165114	DEDD2	19	42198598	42220140	-	2631	protein_coding	death effector domain containing 2 [Source:HGNC Symbol;Acc:HGNC:24450]	-	870	581	725	329	622	545	8.92109	9.15354	9.59195	5.68884	7.31461	6.92791
ENSG00000285877	47.4563	48.2855	38.5333	2.58819	17.6597	13.3431	1.949	0.000242293	0.00165414	AC007448.4	17	67244282	67273503	+	2511	antisense	novel transcript, antisense to HELZ	-	62	41	39	2	20	14	0.666139	0.676817	0.540639	0.0362353	0.246437	0.18647
ENSG00000160888	3340.31	3288.13	3479.86	1961.85	2827.31	2761.06	0.419309	0.000243816	0.0016626	IER2	19	13150415	13154908	+	3072	protein_coding	immediate early response 2 [Source:HGNC Symbol;Acc:HGNC:28871]	-	4364	2792	3522	1516	3202	2897	38.3251	37.6728	39.9078	22.4505	32.2494	31.5394
ENSG00000160691	8726.6	9805.5	10290.4	6576.59	8151.7	8010.6	0.341326	0.000245269	0.00167122	SHC1	1	154962298	154974395	-	4342	protein_coding	SHC adaptor protein 1 [Source:HGNC Symbol;Acc:HGNC:10840]	-	11401	8326	10415	5082	9232	8405	70.8391	79.4842	83.4947	53.2468	65.7851	64.7403
ENSG00000188706	3204.06	3889.93	4095.4	3074.77	2728.42	2934.52	0.35661	0.000246569	0.00167942	ZDHHC9	X	129803288	129843909	-	5243	protein_coding	zinc finger DHHC-type containing 9 [Source:HGNC Symbol;Acc:HGNC:18475]	-	4186	3303	4145	2376	3090	3079	21.5397	26.1134	27.5191	20.6165	18.2348	19.6407
ENSG00000023330	4568.81	3973.55	4262.38	3548.41	3473.66	3495.88	0.284724	0.000248622	0.00169209	ALAS1	3	52198086	52214327	+	2536	protein_coding	5'-aminolevulinate synthase 1 [Source:HGNC Symbol;Acc:HGNC:396]	-	5969	3374	4314	2742	3934	3668	63.4997	55.148	59.2135	49.1889	47.9962	48.3734
ENSG00000065989	1755.12	1890.2	1572.95	1392.45	1373.04	1342.88	0.34468	0.000248857	0.00169304	PDE4A	19	10416773	10469631	+	6646	protein_coding	phosphodiesterase 4A [Source:HGNC Symbol;Acc:HGNC:8780]	-	2293	1605	1592	1076	1555	1409	9.30815	10.0103	8.3382	7.36548	7.23922	7.09051
ENSG00000276710	168.393	160.167	186.738	73.7634	103.309	110.557	0.831692	0.000249458	0.00169647	CSPG4P10	15	82459472	82477258	+	7178	transcribed_unprocessed_pseudogene	chondroitin sulfate proteoglycan 4 pseudogene 10 [Source:HGNC Symbol;Acc:HGNC:48361]	-	220	136	189	57	117	116	0.826873	0.785361	0.916533	0.36126	0.504318	0.540482
ENSG00000104635	10126.6	10713.5	9476.23	7882.33	8459.87	8713.02	0.274571	0.000250662	0.001704	SLC39A14	8	22367249	22434129	+	6942	protein_coding	solute carrier family 39 member 14 [Source:HGNC Symbol;Acc:HGNC:20858]	-	13230	9097	9591	6091	9581	9142	51.4156	54.3185	48.0916	39.9165	42.702	44.0436
ENSG00000089486	1238.46	1196.54	1338.79	942.101	957.154	1043.62	0.358301	0.000251344	0.00170731	CDIP1	16	4510675	4538828	-	4268	protein_coding	cell death inducing p53 target 1 [Source:HGNC Symbol;Acc:HGNC:13234]	zf-LITAF-like	1618	1016	1355	728	1084	1095	10.2276	9.86741	11.0511	7.75989	7.85826	8.58057
ENSG00000164983	2258	2267.06	2138.11	1847.97	1719.17	1848.01	0.299823	0.000252256	0.00171088	TMEM65	8	124306189	124372692	-	9029	protein_coding	transmembrane protein 65 [Source:HGNC Symbol;Acc:HGNC:25203]	-	2950	1925	2164	1428	1947	1939	8.81459	8.83741	8.34271	7.19511	6.67188	7.18232
ENSG00000168918	36.7403	38.864	71.1384	5.17638	18.5427	15.2492	1.87481	0.000252709	0.00171261	INPP5D	2	233059967	233207903	+	8681	protein_coding	inositol polyphosphate-5-phosphatase D [Source:HGNC Symbol;Acc:HGNC:6079]	-	48	33	72	4	21	16	0.149173	0.157572	0.288704	0.0209623	0.0748465	0.061642
ENSG00000169851	284.738	322.689	289.494	207.055	133.331	210.63	0.707113	0.000252974	0.00171375	PCDH7	4	30720415	31146805	+	12249	protein_coding	protocadherin 7 [Source:HGNC Symbol;Acc:HGNC:8659]	-	372	274	293	160	151	221	0.819336	0.927222	0.832639	0.594249	0.381415	0.603418
ENSG00000186642	1105.27	1022.24	964.321	786.809	822.941	773.898	0.375969	0.000254596	0.00172407	PDE2A	11	72576141	72674591	-	7182	protein_coding	phosphodiesterase 2A [Source:HGNC Symbol;Acc:HGNC:8777]	-	1444	868	976	608	932	812	5.42427	5.00966	4.73036	3.8513	4.01506	3.78127
ENSG00000198265	3283.67	3569.6	3507.52	3089	2424.67	2650.5	0.344836	0.000255004	0.00172617	HELZ	17	67070438	67245989	-	15677	protein_coding	helicase with zinc finger [Source:HGNC Symbol;Acc:HGNC:16878]	-	4290	3031	3550	2387	2746	2781	7.38268	8.01414	7.88234	6.92689	5.4195	5.93287
ENSG00000178695	7004.39	7975.36	8027.78	6726.7	5769.41	6112.08	0.306346	0.000256808	0.00173637	KCTD12	13	76880166	76886390	-	6225	protein_coding	potassium channel tetramerization domain containing 12 [Source:HGNC Symbol;Acc:HGNC:14678]	-	9151	6772	8125	5198	6534	6413	39.6597	45.0933	45.4332	37.9879	32.4759	34.4547
ENSG00000105722	1887.54	1894.91	1725.11	1048.22	1505.49	1485.85	0.444485	0.000261306	0.00176543	ERF	19	42247572	42255157	-	3295	protein_coding	ETS2 repressor factor [Source:HGNC Symbol;Acc:HGNC:3444]	ETS	2466	1609	1746	810	1705	1559	20.191	20.2411	18.445	11.1835	16.01	15.824
ENSG00000023902	646.018	614.757	537.49	407.64	454.737	439.368	0.464936	0.000265929	0.00179321	PLEKHO1	1	150149183	150164720	+	6565	protein_coding	pleckstrin homology domain containing O1 [Source:HGNC Symbol;Acc:HGNC:24310]	-	844	522	544	315	515	461	3.46839	3.29587	2.88439	2.18285	2.42714	2.34851
ENSG00000138944	949.891	958.644	887.254	675.517	715.217	754.836	0.380303	0.000267979	0.00180426	SHISAL1	22	44243667	44312851	-	6751	protein_coding	shisa like 1 [Source:HGNC Symbol;Acc:HGNC:29335]	-	1241	814	898	522	810	792	4.95933	4.99793	4.63018	3.51764	3.71226	3.92359
ENSG00000135185	653.672	670.109	674.827	405.052	535.971	498.459	0.468211	0.000270147	0.00181747	TMEM243	7	87196160	87220587	-	3271	protein_coding	transmembrane protein 243 [Source:HGNC Symbol;Acc:HGNC:21707]	-	854	569	683	313	607	523	7.04364	7.21051	7.26825	4.35324	5.74156	5.34746
ENSG00000101298	602.389	665.398	658.031	446.463	484.758	491.787	0.432919	0.000270581	0.00181941	SNPH	20	1266280	1309328	+	5709	protein_coding	syntaphilin [Source:HGNC Symbol;Acc:HGNC:15931]	-	787	565	666	345	549	516	3.71907	4.10225	4.06073	2.74921	2.97532	3.02285
ENSG00000099840	47.4563	31.7978	31.6171	7.76457	7.06387	13.3431	1.97627	0.000270963	0.00182016	IZUMO4	19	2096429	2099593	+	2770	protein_coding	IZUMO family member 4 [Source:HGNC Symbol;Acc:HGNC:26950]	-	62	27	32	6	8	14	0.603854	0.404034	0.402124	0.0985418	0.0893577	0.169034
ENSG00000135837	1504.82	1668.8	1287.41	1296.68	918.303	1004.54	0.472917	0.000272575	0.0018289	CEP350	1	179954738	180114880	+	14301	protein_coding	centrosomal protein 350 [Source:HGNC Symbol;Acc:HGNC:24238]	-	1966	1417	1303	1002	1040	1054	3.70883	4.10712	3.17152	3.1875	2.25003	2.46491
ENSG00000142609	33.6786	30.6201	25.6889	9.05866	6.18088	4.76538	2.19832	0.000273309	0.00183312	CFAP74	1	1921951	2003837	-	10422	protein_coding	cilia and flagella associated protein 74 [Source:HGNC Symbol;Acc:HGNC:29368]	-	44	26	26	7	7	5	0.113899	0.103409	0.0868384	0.030556	0.0207811	0.0160452
ENSG00000184916	60.4685	55.3517	28.653	18.1173	15.8937	7.62461	1.81179	0.000276267	0.00185155	JAG2	14	105140981	105168824	-	6397	protein_coding	jagged 2 [Source:HGNC Symbol;Acc:HGNC:6189]	-	79	47	29	14	18	8	0.333173	0.304548	0.157802	0.0995636	0.0870598	0.0418254
ENSG00000121691	1618.87	1759.48	2022.51	1393.74	1358.91	1448.68	0.361662	0.000276904	0.0018544	CAT	11	34438925	34472062	+	3590	protein_coding	catalase [Source:HGNC Symbol;Acc:HGNC:1516]	-	2115	1494	2047	1077	1539	1520	15.8941	17.25	19.8478	13.648	13.2637	14.1604
ENSG00000054967	892.484	771.391	755.846	548.696	647.227	595.672	0.432996	0.000277772	0.00185951	RELT	11	73376264	73397474	+	6322	protein_coding	RELT, TNF receptor [Source:HGNC Symbol;Acc:HGNC:13764]	-	1166	655	765	424	733	625	4.97581	4.29458	4.21208	3.05113	3.58733	3.30638
ENSG00000175592	15575.6	14721.2	14483.6	11397.1	12986.9	12782.7	0.268658	0.000280409	0.00187501	FOSL1	11	65892049	65900573	-	1887	protein_coding	FOS like 1, AP-1 transcription factor subunit [Source:HGNC Symbol;Acc:HGNC:13718]	TF_bZIP	20349	12500	14659	8807	14708	13412	290.932	274.582	270.41	212.327	241.159	237.71
ENSG00000137076	12266.7	12324.6	11445.4	10316.5	10031.6	10159.8	0.240368	0.000280984	0.00187815	TLN1	9	35696948	35732395	-	10076	protein_coding	talin 1 [Source:HGNC Symbol;Acc:HGNC:11845]	-	16026	10465	11584	7972	11361	10660	42.9098	43.0512	40.0184	35.9938	34.8859	35.3831
ENSG00000259116	35.9749	23.5539	29.641	6.47047	7.94685	4.76538	2.22009	0.000282258	0.00188595	AL049869.3	14	64513952	64540368	-	1234	antisense	uncharacterized LOC102723809 [Source:NCBI gene;Acc:102723809]	-	47	20	30	5	9	5	1.02755	0.671814	0.846244	0.184333	0.225657	0.135513
ENSG00000170425	747.054	757.258	827.972	591.401	584.535	595.672	0.396485	0.000284494	0.00189944	ADORA2B	17	15944917	15975746	+	2551	protein_coding	adenosine A2b receptor [Source:HGNC Symbol;Acc:HGNC:264]	-	976	643	838	457	662	625	10.3219	10.448	11.4347	8.14994	8.02914	8.194
ENSG00000175573	5015.06	4674.28	5355.14	3685.58	4296.6	4167.8	0.307727	0.000287534	0.00191827	C11orf68	11	65916808	65919117	-	1761	protein_coding	chromosome 11 open reading frame 68 [Source:HGNC Symbol;Acc:HGNC:28801]	-	6552	3969	5420	2848	4866	4373	100.377	93.4234	107.135	73.5749	85.4938	83.0514
ENSG00000095059	86.4929	63.5956	68.1743	33.6465	18.5427	35.2638	1.33636	0.000287835	0.00191956	DHPS	19	12675717	12681902	-	3006	protein_coding	deoxyhypusine synthase [Source:HGNC Symbol;Acc:HGNC:2869]	-	113	54	69	26	21	37	1.01417	0.744627	0.799005	0.39349	0.216148	0.411661
ENSG00000148396	4907.13	5090	4755.41	4328.75	3994.62	3898.08	0.272028	0.000289024	0.00192675	SEC16A	9	136440096	136483759	-	9975	protein_coding	SEC16 homolog A, endoplasmic reticulum export factor [Source:HGNC Symbol;Acc:HGNC:29006]	-	6411	4322	4813	3345	4524	4090	17.3393	17.96	16.7955	15.2557	14.0324	13.7131
[truncated: 5,298 more rows]

## Sheet: Supplementary Table 2
	Supplementary Table 2: Downregulated differential gene expression under hypoxia in PC3 prostate cancer cells
[truncated: 3,288 more rows]

## Sheet: Supplementary Table 3A-3C
	Supplementary Table 3A: Lipidomic alterations under hypoxia in PC3 prostate cancer cells (possitive ion mode non-targeted lipidomics)
[truncated: 1,342 more rows]

[truncated: 1 more sheets: Supplementary Table 4A-4C]
